# Supplementary material for: Optimizing Hoffmann Reflex Rate-Dependent Depression: A Feasible Protocol for Assessing Spinal Inhibition in Upper and Lower Limbs
Source: Med Sci (Basel). 2026 Jan 19;14(1):50. doi: 10.3390/medsci14010050 (PMC12922079; doi:10.3390/medsci14010050)
Supplement: Supplementary file 1 [file medsci-14-00050-s001.zip]

Archive with 2 entries (2 files):
- RDD-HR_DB.xlsx
- Supplementary Material.pdf
