# Supplementary material for: Optimizing Hoffmann Reflex Rate-Dependent Depression: A Feasible Protocol for Assessing Spinal Inhibition in Upper and Lower Limbs
Source: Med Sci (Basel). 2026 Jan 19;14(1):50. doi: 10.3390/medsci14010050 (PMC12922079; doi:10.3390/medsci14010050)
Supplement: Supplementary file 1 [file medsci-14-00050-s001.zip › RDD-HR_DB.xlsx]

## Sheet: DATA
Subject	Limb_ID	Limb	Frequency_Hz	Train	Stimulus	Norm_AUC	Current
1	1	RLL	0.1	1	2	0.698766	8.3
1	1	RLL	0.1	1	3	1.09885	8.3
1	1	RLL	0.1	1	4	1.26496	8.3
1	1	RLL	0.1	1	5	0.981103	8.3
1	1	RLL	0.1	1	6	1.11186	8.3
1	1	RLL	0.1	1	7	1.12561	8.3
1	1	RLL	0.1	1	8	0.583676	8.3
1	1	RLL	0.1	1	9	1.08728	8.3
1	1	RLL	0.1	1	10	1.48111	8.3
1	1	RLL	0.2	1	2	1.16669	8.3
1	1	RLL	0.2	1	3	1.14644	8.3
1	1	RLL	0.2	1	4	1.1014	8.3
1	1	RLL	0.2	1	5	1.27833	8.3
1	1	RLL	0.2	1	6	1.266	8.3
1	1	RLL	0.2	1	7	1.24043	8.3
1	1	RLL	0.2	1	8	1.242	8.3
1	1	RLL	0.2	1	9	0.877244	8.3
1	1	RLL	0.2	1	10	1.23121	8.3
1	1	RLL	0.2	2	2	0.814016	8.3
1	1	RLL	0.2	2	3	0.906758	8.3
1	1	RLL	0.2	2	4	1.06898	8.3
1	1	RLL	0.2	2	5	1.10772	8.3
1	1	RLL	0.2	2	6	1.03316	8.3
1	1	RLL	0.2	2	7	0.993113	8.3
1	1	RLL	0.2	2	8	1.01584	8.3
1	1	RLL	0.2	2	9	1.01046	8.3
1	1	RLL	0.2	2	10	0.92388	8.3
1	1	RLL	0.2	3	2	0.980077	8.3
1	1	RLL	0.2	3	3	0.793	8.3
1	1	RLL	0.2	3	4	0.981469	8.3
1	1	RLL	0.2	3	5	0.708981	8.3
1	1	RLL	0.2	3	6	0.964819	8.3
1	1	RLL	0.2	3	7	0.958637	8.3
1	1	RLL	0.2	3	8	0.980473	8.3
1	1	RLL	0.2	3	9	0.943691	8.3
1	1	RLL	0.2	3	10	0.865619	8.3
1	1	RLL	0.3	1	2	0.77239	8.3
1	1	RLL	0.3	1	3	0.782481	8.3
1	1	RLL	0.3	1	4	0.690511	8.3
1	1	RLL	0.3	1	5	0.628241	8.3
1	1	RLL	0.3	1	6	0.674031	8.3
1	1	RLL	0.3	1	7	0.797312	8.3
1	1	RLL	0.3	1	8	0.876828	8.3
1	1	RLL	0.3	1	9	0.755926	8.3
1	1	RLL	0.3	1	10	0.857165	8.3
1	1	RLL	0.3	2	2	0.902802	8.3
1	1	RLL	0.3	2	3	0.811046	8.3
1	1	RLL	0.3	2	4	0.956362	8.3
1	1	RLL	0.3	2	5	0.95319	8.3
1	1	RLL	0.3	2	6	0.817445	8.3
1	1	RLL	0.3	2	7	0.891097	8.3
1	1	RLL	0.3	2	8	0.861992	8.3
1	1	RLL	0.3	2	9	0.884542	8.3
1	1	RLL	0.3	2	10	0.74599	8.3
1	1	RLL	0.3	3	2	0.842274	8.3
1	1	RLL	0.3	3	3	0.85709	8.3
1	1	RLL	0.3	3	4	0.882026	8.3
1	1	RLL	0.3	3	5	1.1189	8.3
1	1	RLL	0.3	3	6	1.1601	8.3
1	1	RLL	0.3	3	7	0.956608	8.3
1	1	RLL	0.3	3	8	1.0174	8.3
1	1	RLL	0.3	3	9	1.06565	8.3
1	1	RLL	0.3	3	10	0.330373	8.3
1	1	RLL	0.5	1	2	0.589376	8.3
1	1	RLL	0.5	1	3	0.576777	8.3
1	1	RLL	0.5	1	4	0.793001	8.3
1	1	RLL	0.5	1	5	0.870946	8.3
1	1	RLL	0.5	1	6	0.893948	8.3
1	1	RLL	0.5	1	7	0.541763	8.3
1	1	RLL	0.5	1	8	0.697392	8.3
1	1	RLL	0.5	1	9	0.634102	8.3
1	1	RLL	0.5	1	10	0.527037	8.3
1	1	RLL	0.5	2	2	0.764127	8.3
1	1	RLL	0.5	2	3	0.404409	8.3
1	1	RLL	0.5	2	4	0.351341	8.3
1	1	RLL	0.5	2	5	0.343404	8.3
1	1	RLL	0.5	2	6	0.0825264	8.3
1	1	RLL	0.5	2	7	0.0877367	8.3
1	1	RLL	0.5	2	8	0.0678559	8.3
1	1	RLL	0.5	2	9	0.629817	8.3
1	1	RLL	0.5	2	10	0.196981	8.3
1	1	RLL	0.5	3	2	4.75209	8.3
1	1	RLL	0.5	3	3	1.67933	8.3
1	1	RLL	0.5	3	4	5.73114	8.3
1	1	RLL	0.5	3	5	5.68204	8.3
1	1	RLL	0.5	3	6	8.53627	8.3
1	1	RLL	0.5	3	7	1.93985	8.3
1	1	RLL	0.5	3	8	4.24467	8.3
1	1	RLL	0.5	3	9	5.30728	8.3
1	1	RLL	0.5	3	10	7.142	8.3
1	1	RLL	1	1	2	0.59874	8.3
1	1	RLL	1	1	3	0.402724	8.3
1	1	RLL	1	1	4	0.196694	8.3
1	1	RLL	1	1	5	0.217217	8.3
1	1	RLL	1	1	6	0.0781922	8.3
1	1	RLL	1	1	7	0.0506673	8.3
1	1	RLL	1	1	8	0.14933	8.3
1	1	RLL	1	1	9	0.273828	8.3
1	1	RLL	1	1	10	0.0852662	8.3
1	1	RLL	1	2	2	0.296317	8.3
1	1	RLL	1	2	3	0.339587	8.3
1	1	RLL	1	2	4	0.444742	8.3
1	1	RLL	1	2	5	0.296726	8.3
1	1	RLL	1	2	6	0.295376	8.3
1	1	RLL	1	2	7	0.234996	8.3
1	1	RLL	1	2	8	0.256392	8.3
1	1	RLL	1	2	9	0.393746	8.3
1	1	RLL	1	2	10	0.37715	8.3
1	1	RLL	1	3	2	0.583139	8.3
1	1	RLL	1	3	3	0.707372	8.3
1	1	RLL	1	3	4	0.642734	8.3
1	1	RLL	1	3	5	0.445818	8.3
1	1	RLL	1	3	6	0.402353	8.3
1	1	RLL	1	3	7	0.590667	8.3
1	1	RLL	1	3	8	0.462376	8.3
1	1	RLL	1	3	9	0.591639	8.3
1	1	RLL	1	3	10	0.715871	8.3
1	1	RLL	2	1	2	0.0753722	8.3
1	1	RLL	2	1	3	0.0462005	8.3
1	1	RLL	2	1	4	0.0542122	8.3
1	1	RLL	2	1	5	0.0756082	8.3
1	1	RLL	2	1	6	0.0384072	8.3
1	1	RLL	2	1	7	0.0482555	8.3
1	1	RLL	2	1	8	0.049748	8.3
1	1	RLL	2	1	9	0.0707683	8.3
1	1	RLL	2	1	10	0.0764385	8.3
1	1	RLL	2	2	2	0.276373	8.3
1	1	RLL	2	2	3	0.316145	8.3
1	1	RLL	2	2	4	0.310517	8.3
1	1	RLL	2	2	5	0.321765	8.3
1	1	RLL	2	2	6	0.317078	8.3
1	1	RLL	2	2	7	0.359477	8.3
1	1	RLL	2	2	8	0.282983	8.3
1	1	RLL	2	2	9	0.278662	8.3
1	1	RLL	2	2	10	0.258733	8.3
1	1	RLL	2	3	2	0.138692	8.3
1	1	RLL	2	3	3	0.137995	8.3
1	1	RLL	2	3	4	0.151691	8.3
1	1	RLL	2	3	5	0.144385	8.3
1	1	RLL	2	3	6	0.153524	8.3
1	1	RLL	2	3	7	0.135673	8.3
1	1	RLL	2	3	8	0.147936	8.3
1	1	RLL	2	3	9	0.155092	8.3
1	1	RLL	2	3	10	0.15612	8.3
1	1	RLL	5	1	2	0.47028	8.3
1	1	RLL	5	1	3	0.305574	8.3
1	1	RLL	5	1	4	0.0706866	8.3
1	1	RLL	5	1	5	0.0619013	8.3
1	1	RLL	5	1	6	0.173392	8.3
1	1	RLL	5	1	7	0.094946	8.3
1	1	RLL	5	1	8	0.0700898	8.3
1	1	RLL	5	1	9	0.0591375	8.3
1	1	RLL	5	1	10	0.0525653	8.3
1	1	RLL	5	2	2	0.513606	8.3
1	1	RLL	5	2	3	0.112948	8.3
1	1	RLL	5	2	4	0.0629445	8.3
1	1	RLL	5	2	5	0.0785365	8.3
1	1	RLL	5	2	6	0.0647021	8.3
1	1	RLL	5	2	7	0.0537431	8.3
1	1	RLL	5	2	8	0.070726	8.3
1	1	RLL	5	2	9	0.0656465	8.3
1	1	RLL	5	2	10	0.0731073	8.3
1	1	RLL	5	3	2	0.622251	8.3
1	1	RLL	5	3	3	0.167977	8.3
1	1	RLL	5	3	4	0.0708583	8.3
1	1	RLL	5	3	5	0.0781547	8.3
1	1	RLL	5	3	6	0.245331	8.3
1	1	RLL	5	3	7	0.120534	8.3
1	1	RLL	5	3	8	0.0494158	8.3
1	1	RLL	5	3	9	0.042805	8.3
1	1	RLL	5	3	10	0.0398635	8.3
1	2	LLL	0.1	1	2	0.630103	5.3
1	2	LLL	0.1	1	3	0.595538	5.3
1	2	LLL	0.1	1	4	0.622949	5.3
1	2	LLL	0.1	1	5	0.610299	5.3
1	2	LLL	0.1	1	6	0.956852	5.3
1	2	LLL	0.1	1	7	0.597562	5.3
1	2	LLL	0.1	1	8	0.805875	5.3
1	2	LLL	0.1	1	9	0.943543	5.3
1	2	LLL	0.1	1	10	0.976281	5.3
1	2	LLL	0.2	1	2	1.27959	5.3
1	2	LLL	0.2	1	3	0.945086	5.3
1	2	LLL	0.2	1	4	0.743562	5.3
1	2	LLL	0.2	1	5	0.804626	5.3
1	2	LLL	0.2	1	6	0.994613	5.3
1	2	LLL	0.2	1	7	0.616661	5.3
1	2	LLL	0.2	1	8	0.232057	5.3
1	2	LLL	0.2	1	9	0.347382	5.3
1	2	LLL	0.2	1	10	0.796237	5.3
1	2	LLL	0.2	2	2	0.683123	5.3
1	2	LLL	0.2	2	3	0.56533	5.3
1	2	LLL	0.2	2	4	0.540499	5.3
1	2	LLL	0.2	2	5	0.700945	5.3
1	2	LLL	0.2	2	6	0.348395	5.3
1	2	LLL	0.2	2	7	0.416994	5.3
1	2	LLL	0.2	2	8	0.5214	5.3
1	2	LLL	0.2	2	9	0.463834	5.3
1	2	LLL	0.2	2	10	0.130551	5.3
1	2	LLL	0.2	3	2	1.097	5.3
1	2	LLL	0.2	3	3	0.647052	5.3
1	2	LLL	0.2	3	4	1.13619	5.3
1	2	LLL	0.2	3	5	1.6867	5.3
1	2	LLL	0.2	3	6	0.684774	5.3
1	2	LLL	0.2	3	7	0.680186	5.3
1	2	LLL	0.2	3	8	1.31869	5.3
1	2	LLL	0.2	3	9	1.03498	5.3
1	2	LLL	0.2	3	10	1.83379	5.3
1	2	LLL	0.3	1	2	0.468533	5.3
1	2	LLL	0.3	1	3	0.70206	5.3
1	2	LLL	0.3	1	4	0.277032	5.3
1	2	LLL	0.3	1	5	0.636423	5.3
1	2	LLL	0.3	1	6	0.529584	5.3
1	2	LLL	0.3	1	7	1.36845	5.3
1	2	LLL	0.3	1	8	0.661077	5.3
1	2	LLL	0.3	1	9	0.584902	5.3
1	2	LLL	0.3	1	10	0.724199	5.3
1	2	LLL	0.3	2	2	0.6342	5.3
1	2	LLL	0.3	2	3	0.370606	5.3
1	2	LLL	0.3	2	4	0.352726	5.3
1	2	LLL	0.3	2	5	0.300652	5.3
1	2	LLL	0.3	2	6	0.768211	5.3
1	2	LLL	0.3	2	7	0.216262	5.3
1	2	LLL	0.3	2	8	0.293843	5.3
1	2	LLL	0.3	2	9	0.601676	5.3
1	2	LLL	0.3	2	10	0.510888	5.3
1	2	LLL	0.3	3	2	1.23151	5.3
1	2	LLL	0.3	3	3	1.12588	5.3
1	2	LLL	0.3	3	4	2.4958	5.3
1	2	LLL	0.3	3	5	1.85879	5.3
1	2	LLL	0.3	3	6	2.01556	5.3
1	2	LLL	0.3	3	7	2.05559	5.3
1	2	LLL	0.3	3	8	2.05388	5.3
1	2	LLL	0.3	3	9	1.48738	5.3
1	2	LLL	0.3	3	10	1.74978	5.3
1	2	LLL	0.5	1	2	1.0405	5.3
1	2	LLL	0.5	1	3	0.827669	5.3
1	2	LLL	0.5	1	4	0.742189	5.3
1	2	LLL	0.5	1	5	0.754402	5.3
1	2	LLL	0.5	1	6	0.729126	5.3
1	2	LLL	0.5	1	7	0.769109	5.3
1	2	LLL	0.5	1	8	0.678289	5.3
1	2	LLL	0.5	1	9	0.738329	5.3
1	2	LLL	0.5	1	10	0.764745	5.3
1	2	LLL	0.5	2	2	0.656022	5.3
1	2	LLL	0.5	2	3	0.631552	5.3
1	2	LLL	0.5	2	4	0.98443	5.3
1	2	LLL	0.5	2	5	0.613358	5.3
1	2	LLL	0.5	2	6	0.987326	5.3
1	2	LLL	0.5	2	7	0.83203	5.3
1	2	LLL	0.5	2	8	0.636975	5.3
1	2	LLL	0.5	2	9	0.405742	5.3
1	2	LLL	0.5	2	10	0.925472	5.3
1	2	LLL	0.5	3	2	1.06136	5.3
1	2	LLL	0.5	3	3	0.41581	5.3
1	2	LLL	0.5	3	4	0.968489	5.3
1	2	LLL	0.5	3	5	0.84206	5.3
1	2	LLL	0.5	3	6	1.16561	5.3
1	2	LLL	0.5	3	7	1.12156	5.3
1	2	LLL	0.5	3	8	0.63735	5.3
1	2	LLL	0.5	3	9	1.36765	5.3
1	2	LLL	0.5	3	10	1.32345	5.3
1	2	LLL	1	1	2	0.725493	5.3
1	2	LLL	1	1	3	0.704508	5.3
1	2	LLL	1	1	4	0.616422	5.3
1	2	LLL	1	1	5	0.483147	5.3
1	2	LLL	1	1	6	0.593085	5.3
1	2	LLL	1	1	7	0.402058	5.3
1	2	LLL	1	1	8	0.597798	5.3
1	2	LLL	1	1	9	0.211896	5.3
1	2	LLL	1	1	10	0.308547	5.3
1	2	LLL	1	2	2	0.217105	5.3
1	2	LLL	1	2	3	0.277696	5.3
1	2	LLL	1	2	4	0.156322	5.3
1	2	LLL	1	2	5	0.165976	5.3
1	2	LLL	1	2	6	0.177687	5.3
1	2	LLL	1	2	7	0.240789	5.3
1	2	LLL	1	2	8	0.336316	5.3
1	2	LLL	1	2	9	0.574604	5.3
1	2	LLL	1	2	10	0.495852	5.3
1	2	LLL	1	3	2	0.327474	5.3
1	2	LLL	1	3	3	0.766501	5.3
1	2	LLL	1	3	4	1.62434	5.3
1	2	LLL	1	3	5	0.887955	5.3
1	2	LLL	1	3	6	1.39391	5.3
1	2	LLL	1	3	7	1.03642	5.3
1	2	LLL	1	3	8	0.902109	5.3
1	2	LLL	1	3	9	0.35885	5.3
1	2	LLL	1	3	10	1.09837	5.3
1	2	LLL	2	1	2	0.737128	5.3
1	2	LLL	2	1	3	0.771467	5.3
1	2	LLL	2	1	4	0.564812	5.3
1	2	LLL	2	1	5	0.404883	5.3
1	2	LLL	2	1	6	0.275121	5.3
1	2	LLL	2	1	7	0.210966	5.3
1	2	LLL	2	1	8	0.414601	5.3
1	2	LLL	2	1	9	0.431927	5.3
1	2	LLL	2	1	10	0.177862	5.3
1	2	LLL	2	2	2	0.992353	5.3
1	2	LLL	2	2	3	0.706915	5.3
1	2	LLL	2	2	4	0.701429	5.3
1	2	LLL	2	2	5	0.503051	5.3
1	2	LLL	2	2	6	0.590886	5.3
1	2	LLL	2	2	7	0.58199	5.3
1	2	LLL	2	2	8	0.389859	5.3
1	2	LLL	2	2	9	0.408439	5.3
1	2	LLL	2	2	10	0.147752	5.3
1	2	LLL	2	3	2	0.468705	5.3
1	2	LLL	2	3	3	0.696679	5.3
1	2	LLL	2	3	4	0.472956	5.3
1	2	LLL	2	3	5	0.389279	5.3
1	2	LLL	2	3	6	0.300593	5.3
1	2	LLL	2	3	7	0.212281	5.3
1	2	LLL	2	3	8	0.188829	5.3
1	2	LLL	2	3	9	0.244346	5.3
1	2	LLL	2	3	10	0.097742	5.3
1	2	LLL	5	1	2	1.11747	5.3
1	2	LLL	5	1	3	0.769318	5.3
1	2	LLL	5	1	4	0.425361	5.3
1	2	LLL	5	1	5	0.294432	5.3
1	2	LLL	5	1	6	0.139613	5.3
1	2	LLL	5	1	7	0.117917	5.3
1	2	LLL	5	1	8	0.109643	5.3
1	2	LLL	5	1	9	0.124464	5.3
1	2	LLL	5	1	10	0.109904	5.3
1	2	LLL	5	2	2	2.67461	5.3
1	2	LLL	5	2	3	1.09518	5.3
1	2	LLL	5	2	4	0.949492	5.3
1	2	LLL	5	2	5	0.225962	5.3
1	2	LLL	5	2	6	0.24138	5.3
1	2	LLL	5	2	7	0.293745	5.3
1	2	LLL	5	2	8	0.278425	5.3
1	2	LLL	5	2	9	0.317815	5.3
1	2	LLL	5	2	10	0.313716	5.3
1	2	LLL	5	3	2	0.936256	5.3
1	2	LLL	5	3	3	0.60407	5.3
1	2	LLL	5	3	4	0.503645	5.3
1	2	LLL	5	3	5	0.580598	5.3
1	2	LLL	5	3	6	0.60471	5.3
1	2	LLL	5	3	7	0.618423	5.3
1	2	LLL	5	3	8	0.624221	5.3
1	2	LLL	5	3	9	0.62975	5.3
1	2	LLL	5	3	10	0.64951	5.3
1	3	RUL	0.1	1	2	0.786548	3.6
1	3	RUL	0.1	1	3	1.03361	3.6
1	3	RUL	0.1	1	4	1.06253	3.6
1	3	RUL	0.1	1	5	0.613826	3.6
1	3	RUL	0.1	1	6	0.612456	3.6
1	3	RUL	0.1	1	7	0.888102	3.6
1	3	RUL	0.1	1	8	0.900699	3.6
1	3	RUL	0.1	1	9	0.99174	3.6
1	3	RUL	0.1	1	10	1.189	3.6
1	3	RUL	0.2	1	2	0.930863	3.6
1	3	RUL	0.2	1	3	0.976985	3.6
1	3	RUL	0.2	1	4	0.990668	3.6
1	3	RUL	0.2	1	5	0.981856	3.6
1	3	RUL	0.2	1	6	0.918475	3.6
1	3	RUL	0.2	1	7	0.782834	3.6
1	3	RUL	0.2	1	8	0.926926	3.6
1	3	RUL	0.2	1	9	0.896096	3.6
1	3	RUL	0.2	1	10	0.925502	3.6
1	3	RUL	0.2	2	2	1.14335	3.6
1	3	RUL	0.2	2	3	0.642043	3.6
1	3	RUL	0.2	2	4	1.17159	3.6
1	3	RUL	0.2	2	5	1.29812	3.6
1	3	RUL	0.2	2	6	1.20168	3.6
1	3	RUL	0.2	2	7	0.933736	3.6
1	3	RUL	0.2	2	8	0.573225	3.6
1	3	RUL	0.2	2	9	0.422542	3.6
1	3	RUL	0.2	2	10	0.960283	3.6
1	3	RUL	0.2	3	2	0.986839	3.6
1	3	RUL	0.2	3	3	1.1072	3.6
1	3	RUL	0.2	3	4	0.901006	3.6
1	3	RUL	0.2	3	5	1.00197	3.6
1	3	RUL	0.2	3	6	0.855294	3.6
1	3	RUL	0.2	3	7	1.09582	3.6
1	3	RUL	0.2	3	8	0.855541	3.6
1	3	RUL	0.2	3	9	0.845506	3.6
1	3	RUL	0.2	3	10	0.948248	3.6
1	3	RUL	0.3	1	2	0.941153	3.6
1	3	RUL	0.3	1	3	1.06573	3.6
1	3	RUL	0.3	1	4	0.91164	3.6
1	3	RUL	0.3	1	5	0.781072	3.6
1	3	RUL	0.3	1	6	0.857088	3.6
1	3	RUL	0.3	1	7	0.764333	3.6
1	3	RUL	0.3	1	8	0.756292	3.6
1	3	RUL	0.3	1	9	1.11705	3.6
1	3	RUL	0.3	1	10	0.875864	3.6
1	3	RUL	0.3	2	2	0.723232	3.6
1	3	RUL	0.3	2	3	0.892346	3.6
1	3	RUL	0.3	2	4	0.908388	3.6
1	3	RUL	0.3	2	5	0.949828	3.6
1	3	RUL	0.3	2	6	0.945143	3.6
1	3	RUL	0.3	2	7	0.978709	3.6
1	3	RUL	0.3	2	8	0.97349	3.6
1	3	RUL	0.3	2	9	0.809702	3.6
1	3	RUL	0.3	2	10	0.919237	3.6
1	3	RUL	0.3	3	2	0.827275	3.6
1	3	RUL	0.3	3	3	0.788569	3.6
1	3	RUL	0.3	3	4	0.632222	3.6
1	3	RUL	0.3	3	5	0.671912	3.6
1	3	RUL	0.3	3	6	0.772273	3.6
1	3	RUL	0.3	3	7	0.738291	3.6
1	3	RUL	0.3	3	8	0.697026	3.6
1	3	RUL	0.3	3	9	0.604235	3.6
1	3	RUL	0.3	3	10	0.752582	3.6
1	3	RUL	0.5	1	2	0.702382	3.6
1	3	RUL	0.5	1	3	0.696091	3.6
1	3	RUL	0.5	1	4	0.566653	3.6
1	3	RUL	0.5	1	5	0.623791	3.6
1	3	RUL	0.5	1	6	0.588721	3.6
1	3	RUL	0.5	1	7	0.400591	3.6
1	3	RUL	0.5	1	8	0.388613	3.6
1	3	RUL	0.5	1	9	0.34118	3.6
1	3	RUL	0.5	1	10	0.360492	3.6
1	3	RUL	0.5	2	2	0.660904	3.6
1	3	RUL	0.5	2	3	0.681844	3.6
1	3	RUL	0.5	2	4	0.652082	3.6
1	3	RUL	0.5	2	5	0.618	3.6
1	3	RUL	0.5	2	6	0.510893	3.6
1	3	RUL	0.5	2	7	0.565219	3.6
1	3	RUL	0.5	2	8	0.671742	3.6
1	3	RUL	0.5	2	9	0.396587	3.6
1	3	RUL	0.5	2	10	0.350443	3.6
1	3	RUL	0.5	3	2	0.849631	3.6
1	3	RUL	0.5	3	3	0.554517	3.6
1	3	RUL	0.5	3	4	0.411174	3.6
1	3	RUL	0.5	3	5	0.523117	3.6
1	3	RUL	0.5	3	6	0.53904	3.6
1	3	RUL	0.5	3	7	0.684019	3.6
1	3	RUL	0.5	3	8	0.824177	3.6
1	3	RUL	0.5	3	9	0.841936	3.6
1	3	RUL	0.5	3	10	0.930623	3.6
1	3	RUL	1	1	2	0.685636	3.6
1	3	RUL	1	1	3	0.457598	3.6
1	3	RUL	1	1	4	0.523177	3.6
1	3	RUL	1	1	5	0.476664	3.6
1	3	RUL	1	1	6	0.481355	3.6
1	3	RUL	1	1	7	0.550637	3.6
1	3	RUL	1	1	8	0.588745	3.6
1	3	RUL	1	1	9	0.382261	3.6
1	3	RUL	1	1	10	0.396929	3.6
1	3	RUL	1	2	2	0.702603	3.6
1	3	RUL	1	2	3	0.561162	3.6
1	3	RUL	1	2	4	0.423426	3.6
1	3	RUL	1	2	5	0.429574	3.6
1	3	RUL	1	2	6	0.463532	3.6
1	3	RUL	1	2	7	0.535727	3.6
1	3	RUL	1	2	8	0.447156	3.6
1	3	RUL	1	2	9	0.402621	3.6
1	3	RUL	1	2	10	0.429566	3.6
1	3	RUL	1	3	2	0.805329	3.6
1	3	RUL	1	3	3	0.587677	3.6
1	3	RUL	1	3	4	0.503236	3.6
1	3	RUL	1	3	5	0.553275	3.6
1	3	RUL	1	3	6	0.630536	3.6
1	3	RUL	1	3	7	0.564067	3.6
1	3	RUL	1	3	8	0.678171	3.6
1	3	RUL	1	3	9	0.581682	3.6
1	3	RUL	1	3	10	0.626594	3.6
1	3	RUL	2	1	2	0.521674	3.6
1	3	RUL	2	1	3	0.385242	3.6
1	3	RUL	2	1	4	0.388705	3.6
1	3	RUL	2	1	5	0.447347	3.6
1	3	RUL	2	1	6	0.497748	3.6
1	3	RUL	2	1	7	0.436097	3.6
1	3	RUL	2	1	8	0.273836	3.6
1	3	RUL	2	1	9	0.426547	3.6
1	3	RUL	2	1	10	0.376611	3.6
1	3	RUL	2	2	2	0.561971	3.6
1	3	RUL	2	2	3	0.567172	3.6
1	3	RUL	2	2	4	0.567893	3.6
1	3	RUL	2	2	5	0.615075	3.6
1	3	RUL	2	2	6	0.640535	3.6
1	3	RUL	2	2	7	0.535875	3.6
1	3	RUL	2	2	8	0.625659	3.6
1	3	RUL	2	2	9	0.536218	3.6
1	3	RUL	2	2	10	0.528388	3.6
1	3	RUL	2	3	2	0.608651	3.6
1	3	RUL	2	3	3	0.50695	3.6
1	3	RUL	2	3	4	0.499116	3.6
1	3	RUL	2	3	5	0.530213	3.6
1	3	RUL	2	3	6	0.426641	3.6
1	3	RUL	2	3	7	0.400882	3.6
1	3	RUL	2	3	8	0.423668	3.6
1	3	RUL	2	3	9	0.470516	3.6
1	3	RUL	2	3	10	0.461175	3.6
1	3	RUL	5	1	2	0.513801	3.6
1	3	RUL	5	1	3	0.483897	3.6
1	3	RUL	5	1	4	0.484631	3.6
1	3	RUL	5	1	5	0.589482	3.6
1	3	RUL	5	1	6	0.61133	3.6
1	3	RUL	5	1	7	0.488923	3.6
1	3	RUL	5	1	8	0.417645	3.6
1	3	RUL	5	1	9	0.50864	3.6
1	3	RUL	5	1	10	0.482743	3.6
1	3	RUL	5	2	2	0.572117	3.6
1	3	RUL	5	2	3	0.46488	3.6
1	3	RUL	5	2	4	0.459181	3.6
1	3	RUL	5	2	5	0.440384	3.6
1	3	RUL	5	2	6	0.525646	3.6
1	3	RUL	5	2	7	0.532699	3.6
1	3	RUL	5	2	8	0.605983	3.6
1	3	RUL	5	2	9	0.722907	3.6
1	3	RUL	5	2	10	0.546959	3.6
1	3	RUL	5	3	2	0.667174	3.6
1	3	RUL	5	3	3	0.505457	3.6
1	3	RUL	5	3	4	0.36706	3.6
1	3	RUL	5	3	5	0.55245	3.6
1	3	RUL	5	3	6	0.66972	3.6
1	3	RUL	5	3	7	0.835151	3.6
1	3	RUL	5	3	8	0.748312	3.6
1	3	RUL	5	3	9	0.46369	3.6
1	3	RUL	5	3	10	0.600717	3.6
1	4	LUL	0.1	1	2	1.04522	3.8
1	4	LUL	0.1	1	3	1.20122	3.8
1	4	LUL	0.1	1	4	1.05696	3.8
1	4	LUL	0.1	1	5	1.20013	3.8
1	4	LUL	0.1	1	6	1.03493	3.8
1	4	LUL	0.1	1	7	0.769497	3.8
1	4	LUL	0.1	1	8	1.12353	3.8
1	4	LUL	0.1	1	9	0.940641	3.8
1	4	LUL	0.1	1	10	1.1505	3.8
1	4	LUL	0.2	1	2	1.02692	3.8
1	4	LUL	0.2	1	3	1.00911	3.8
1	4	LUL	0.2	1	4	0.96267	3.8
1	4	LUL	0.2	1	5	0.795544	3.8
1	4	LUL	0.2	1	6	0.58462	3.8
1	4	LUL	0.2	1	7	0.604028	3.8
1	4	LUL	0.2	1	8	0.836732	3.8
1	4	LUL	0.2	1	9	0.956421	3.8
1	4	LUL	0.2	1	10	0.939994	3.8
1	4	LUL	0.2	2	2	1.13599	3.8
1	4	LUL	0.2	2	3	0.96672	3.8
1	4	LUL	0.2	2	4	1.22129	3.8
1	4	LUL	0.2	2	5	1.26916	3.8
1	4	LUL	0.2	2	6	1.08971	3.8
1	4	LUL	0.2	2	7	1.23892	3.8
1	4	LUL	0.2	2	8	1.10831	3.8
1	4	LUL	0.2	2	9	1.10446	3.8
1	4	LUL	0.2	2	10	1.06988	3.8
1	4	LUL	0.2	3	2	0.965027	3.8
1	4	LUL	0.2	3	3	0.948537	3.8
1	4	LUL	0.2	3	4	0.932979	3.8
1	4	LUL	0.2	3	5	0.899983	3.8
1	4	LUL	0.2	3	6	0.871839	3.8
1	4	LUL	0.2	3	7	0.728415	3.8
1	4	LUL	0.2	3	8	0.653207	3.8
1	4	LUL	0.2	3	9	0.807601	3.8
1	4	LUL	0.2	3	10	0.840394	3.8
1	4	LUL	0.3	1	2	0.833205	3.8
1	4	LUL	0.3	1	3	0.763625	3.8
1	4	LUL	0.3	1	4	0.688655	3.8
1	4	LUL	0.3	1	5	0.513427	3.8
1	4	LUL	0.3	1	6	0.792133	3.8
1	4	LUL	0.3	1	7	0.880799	3.8
1	4	LUL	0.3	1	8	0.777842	3.8
1	4	LUL	0.3	1	9	0.813316	3.8
1	4	LUL	0.3	1	10	0.529345	3.8
1	4	LUL	0.3	2	2	1.07513	3.8
1	4	LUL	0.3	2	3	1.0936	3.8
1	4	LUL	0.3	2	4	1.03988	3.8
1	4	LUL	0.3	2	5	0.634549	3.8
1	4	LUL	0.3	2	6	0.687158	3.8
1	4	LUL	0.3	2	7	0.889781	3.8
1	4	LUL	0.3	2	8	0.974687	3.8
1	4	LUL	0.3	2	9	0.845474	3.8
1	4	LUL	0.3	2	10	0.94684	3.8
1	4	LUL	0.3	3	2	0.98797	3.8
1	4	LUL	0.3	3	3	0.900933	3.8
1	4	LUL	0.3	3	4	0.838403	3.8
1	4	LUL	0.3	3	5	1.0029	3.8
1	4	LUL	0.3	3	6	0.995158	3.8
1	4	LUL	0.3	3	7	1.07732	3.8
1	4	LUL	0.3	3	8	0.964656	3.8
1	4	LUL	0.3	3	9	1.04251	3.8
1	4	LUL	0.3	3	10	0.979942	3.8
1	4	LUL	0.5	1	2	0.812863	3.8
1	4	LUL	0.5	1	3	0.82314	3.8
1	4	LUL	0.5	1	4	0.893485	3.8
1	4	LUL	0.5	1	5	0.66546	3.8
1	4	LUL	0.5	1	6	0.454582	3.8
1	4	LUL	0.5	1	7	0.685192	3.8
1	4	LUL	0.5	1	8	0.787408	3.8
1	4	LUL	0.5	1	9	0.851368	3.8
1	4	LUL	0.5	1	10	0.794971	3.8
1	4	LUL	0.5	2	2	0.940179	3.8
1	4	LUL	0.5	2	3	0.916821	3.8
1	4	LUL	0.5	2	4	0.883991	3.8
1	4	LUL	0.5	2	5	0.950049	3.8
1	4	LUL	0.5	2	6	0.880395	3.8
1	4	LUL	0.5	2	7	0.902965	3.8
1	4	LUL	0.5	2	8	0.849956	3.8
1	4	LUL	0.5	2	9	0.970683	3.8
1	4	LUL	0.5	2	10	0.878992	3.8
1	4	LUL	0.5	3	2	0.918817	3.8
1	4	LUL	0.5	3	3	0.783242	3.8
1	4	LUL	0.5	3	4	0.783145	3.8
1	4	LUL	0.5	3	5	0.828634	3.8
1	4	LUL	0.5	3	6	0.953589	3.8
1	4	LUL	0.5	3	7	0.884088	3.8
1	4	LUL	0.5	3	8	0.893818	3.8
1	4	LUL	0.5	3	9	0.901544	3.8
1	4	LUL	0.5	3	10	0.927015	3.8
1	4	LUL	1	1	2	0.770371	3.8
1	4	LUL	1	1	3	0.702126	3.8
1	4	LUL	1	1	4	0.727394	3.8
1	4	LUL	1	1	5	0.673322	3.8
1	4	LUL	1	1	6	0.632292	3.8
1	4	LUL	1	1	7	0.627967	3.8
1	4	LUL	1	1	8	0.649136	3.8
1	4	LUL	1	1	9	0.627947	3.8
1	4	LUL	1	1	10	0.630602	3.8
1	4	LUL	1	2	2	0.77613	3.8
1	4	LUL	1	2	3	0.681579	3.8
1	4	LUL	1	2	4	0.662715	3.8
1	4	LUL	1	2	5	0.764407	3.8
1	4	LUL	1	2	6	0.741419	3.8
1	4	LUL	1	2	7	0.749314	3.8
1	4	LUL	1	2	8	0.708368	3.8
1	4	LUL	1	2	9	0.717241	3.8
1	4	LUL	1	2	10	0.726227	3.8
1	4	LUL	1	3	2	0.703598	3.8
1	4	LUL	1	3	3	0.754483	3.8
1	4	LUL	1	3	4	0.893419	3.8
1	4	LUL	1	3	5	0.946908	3.8
1	4	LUL	1	3	6	0.904662	3.8
1	4	LUL	1	3	7	0.871638	3.8
1	4	LUL	1	3	8	0.87632	3.8
1	4	LUL	1	3	9	0.831707	3.8
1	4	LUL	1	3	10	0.952864	3.8
1	4	LUL	2	1	2	0.926807	3.8
1	4	LUL	2	1	3	0.978936	3.8
1	4	LUL	2	1	4	0.871309	3.8
1	4	LUL	2	1	5	0.982031	3.8
1	4	LUL	2	1	6	0.934125	3.8
1	4	LUL	2	1	7	0.929377	3.8
1	4	LUL	2	1	8	0.924052	3.8
1	4	LUL	2	1	9	0.700898	3.8
1	4	LUL	2	1	10	0.881899	3.8
1	4	LUL	2	2	2	0.873804	3.8
1	4	LUL	2	2	3	0.842142	3.8
1	4	LUL	2	2	4	0.912695	3.8
1	4	LUL	2	2	5	0.922319	3.8
1	4	LUL	2	2	6	0.877815	3.8
1	4	LUL	2	2	7	0.870992	3.8
1	4	LUL	2	2	8	0.940967	3.8
1	4	LUL	2	2	9	0.92393	3.8
1	4	LUL	2	2	10	0.917827	3.8
1	4	LUL	2	3	2	0.848281	3.8
1	4	LUL	2	3	3	0.90938	3.8
1	4	LUL	2	3	4	0.87542	3.8
1	4	LUL	2	3	5	0.908032	3.8
1	4	LUL	2	3	6	0.822371	3.8
1	4	LUL	2	3	7	0.953142	3.8
1	4	LUL	2	3	8	0.874863	3.8
1	4	LUL	2	3	9	0.899544	3.8
1	4	LUL	2	3	10	0.750559	3.8
1	4	LUL	5	1	2	0.849985	3.8
1	4	LUL	5	1	3	0.358539	3.8
1	4	LUL	5	1	4	0.568382	3.8
1	4	LUL	5	1	5	0.656725	3.8
1	4	LUL	5	1	6	0.591375	3.8
1	4	LUL	5	1	7	0.67805	3.8
1	4	LUL	5	1	8	0.744927	3.8
1	4	LUL	5	1	9	0.616282	3.8
1	4	LUL	5	1	10	0.697498	3.8
1	4	LUL	5	2	2	0.737026	3.8
1	4	LUL	5	2	3	0.426552	3.8
1	4	LUL	5	2	4	0.586664	3.8
1	4	LUL	5	2	5	0.682081	3.8
1	4	LUL	5	2	6	0.720873	3.8
1	4	LUL	5	2	7	0.69552	3.8
1	4	LUL	5	2	8	0.72041	3.8
1	4	LUL	5	2	9	0.621538	3.8
1	4	LUL	5	2	10	0.831991	3.8
1	4	LUL	5	3	2	0.771394	3.8
1	4	LUL	5	3	3	0.360596	3.8
1	4	LUL	5	3	4	0.383186	3.8
1	4	LUL	5	3	5	0.561037	3.8
1	4	LUL	5	3	6	0.540795	3.8
1	4	LUL	5	3	7	0.40968	3.8
1	4	LUL	5	3	8	0.451587	3.8
1	4	LUL	5	3	9	0.473012	3.8
1	4	LUL	5	3	10	0.499747	3.8
2	1	RLL	0.1	1	2	1.51857	8.6
2	1	RLL	0.1	1	3	1.67934	8.6
2	1	RLL	0.1	1	4	0.971628	8.6
2	1	RLL	0.1	1	5	2.05993	8.6
2	1	RLL	0.1	1	6	2.21379	8.6
2	1	RLL	0.1	1	7	1.10627	8.6
2	1	RLL	0.1	1	8	1.19086	8.6
2	1	RLL	0.1	1	9	1.03381	8.6
2	1	RLL	0.1	1	10	0.985787	8.6
2	1	RLL	0.2	1	2	1.28234	8.6
2	1	RLL	0.2	1	3	0.162358	8.6
2	1	RLL	0.2	1	4	0.187274	8.6
2	1	RLL	0.2	1	5	0.274024	8.6
2	1	RLL	0.2	1	6	1.12906	8.6
2	1	RLL	0.2	1	7	0.646198	8.6
2	1	RLL	0.2	1	8	0.591628	8.6
2	1	RLL	0.2	1	9	0.907669	8.6
2	1	RLL	0.2	1	10	1.10198	8.6
2	1	RLL	0.2	2	2	0.589586	8.6
2	1	RLL	0.2	2	3	1.02742	8.6
2	1	RLL	0.2	2	4	0.711554	8.6
2	1	RLL	0.2	2	5	1.01922	8.6
2	1	RLL	0.2	2	6	1.05473	8.6
2	1	RLL	0.2	2	7	1.28736	8.6
2	1	RLL	0.2	2	8	1.06941	8.6
2	1	RLL	0.2	2	9	1.25186	8.6
2	1	RLL	0.2	2	10	1.51219	8.6
2	1	RLL	0.2	3	2	0.5889	8.6
2	1	RLL	0.2	3	3	0.70243	8.6
2	1	RLL	0.2	3	4	0.677197	8.6
2	1	RLL	0.2	3	5	0.676395	8.6
2	1	RLL	0.2	3	6	0.693502	8.6
2	1	RLL	0.2	3	7	0.565572	8.6
2	1	RLL	0.2	3	8	0.744046	8.6
2	1	RLL	0.2	3	9	0.665025	8.6
2	1	RLL	0.2	3	10	0.889428	8.6
2	1	RLL	0.3	1	2	0.363697	8.6
2	1	RLL	0.3	1	3	0.306213	8.6
2	1	RLL	0.3	1	4	0.330097	8.6
2	1	RLL	0.3	1	5	0.305637	8.6
2	1	RLL	0.3	1	6	0.312643	8.6
2	1	RLL	0.3	1	7	0.205032	8.6
2	1	RLL	0.3	1	8	0.359758	8.6
2	1	RLL	0.3	1	9	0.371161	8.6
2	1	RLL	0.3	1	10	0.463251	8.6
2	1	RLL	0.3	2	2	0.765431	8.6
2	1	RLL	0.3	2	3	0.524936	8.6
2	1	RLL	0.3	2	4	0.475474	8.6
2	1	RLL	0.3	2	5	0.370384	8.6
2	1	RLL	0.3	2	6	0.384203	8.6
2	1	RLL	0.3	2	7	0.420555	8.6
2	1	RLL	0.3	2	8	0.450544	8.6
2	1	RLL	0.3	2	9	0.366898	8.6
2	1	RLL	0.3	2	10	0.47089	8.6
2	1	RLL	0.3	3	2	0.57552	8.6
2	1	RLL	0.3	3	3	0.287398	8.6
2	1	RLL	0.3	3	4	0.317177	8.6
2	1	RLL	0.3	3	5	0.318913	8.6
2	1	RLL	0.3	3	6	0.310757	8.6
2	1	RLL	0.3	3	7	0.386408	8.6
2	1	RLL	0.3	3	8	0.307409	8.6
2	1	RLL	0.3	3	9	0.375515	8.6
2	1	RLL	0.3	3	10	0.309768	8.6
2	1	RLL	0.5	1	2	0.474845	8.6
2	1	RLL	0.5	1	3	0.40502	8.6
2	1	RLL	0.5	1	4	0.376794	8.6
2	1	RLL	0.5	1	5	0.287143	8.6
2	1	RLL	0.5	1	6	0.292436	8.6
2	1	RLL	0.5	1	7	0.313742	8.6
2	1	RLL	0.5	1	8	0.464012	8.6
2	1	RLL	0.5	1	9	0.501141	8.6
2	1	RLL	0.5	1	10	0.473738	8.6
2	1	RLL	0.5	2	2	1.35945	8.6
2	1	RLL	0.5	2	3	1.07944	8.6
2	1	RLL	0.5	2	4	0.97011	8.6
2	1	RLL	0.5	2	5	0.861332	8.6
2	1	RLL	0.5	2	6	1.08574	8.6
2	1	RLL	0.5	2	7	1.10091	8.6
2	1	RLL	0.5	2	8	0.858173	8.6
2	1	RLL	0.5	2	9	0.41562	8.6
2	1	RLL	0.5	2	10	0.98565	8.6
2	1	RLL	0.5	3	2	1.27517	8.6
2	1	RLL	0.5	3	3	0.433587	8.6
2	1	RLL	0.5	3	4	0.750709	8.6
2	1	RLL	0.5	3	5	1.04401	8.6
2	1	RLL	0.5	3	6	0.706209	8.6
2	1	RLL	0.5	3	7	0.637192	8.6
2	1	RLL	0.5	3	8	0.460572	8.6
2	1	RLL	0.5	3	9	0.37209	8.6
2	1	RLL	0.5	3	10	0.447812	8.6
2	1	RLL	1	1	2	0.290654	8.6
2	1	RLL	1	1	3	0.14668	8.6
2	1	RLL	1	1	4	0.0980204	8.6
2	1	RLL	1	1	5	0.19279	8.6
2	1	RLL	1	1	6	0.216856	8.6
2	1	RLL	1	1	7	0.224741	8.6
2	1	RLL	1	1	8	0.191238	8.6
2	1	RLL	1	1	9	0.0894874	8.6
2	1	RLL	1	1	10	0.134879	8.6
2	1	RLL	1	2	2	0.41441	8.6
2	1	RLL	1	2	3	0.233793	8.6
2	1	RLL	1	2	4	0.161301	8.6
2	1	RLL	1	2	5	0.19034	8.6
2	1	RLL	1	2	6	0.47948	8.6
2	1	RLL	1	2	7	0.185833	8.6
2	1	RLL	1	2	8	0.42314	8.6
2	1	RLL	1	2	9	0.497688	8.6
2	1	RLL	1	2	10	0.0881962	8.6
2	1	RLL	1	3	2	1.27652	8.6
2	1	RLL	1	3	3	0.66714	8.6
2	1	RLL	1	3	4	0.382378	8.6
2	1	RLL	1	3	5	0.210185	8.6
2	1	RLL	1	3	6	0.16484	8.6
2	1	RLL	1	3	7	0.382389	8.6
2	1	RLL	1	3	8	0.395504	8.6
2	1	RLL	1	3	9	0.472535	8.6
2	1	RLL	1	3	10	0.262133	8.6
2	1	RLL	2	1	2	0.675881	8.6
2	1	RLL	2	1	3	0.252896	8.6
2	1	RLL	2	1	4	0.116661	8.6
2	1	RLL	2	1	5	0.157684	8.6
2	1	RLL	2	1	6	0.150379	8.6
2	1	RLL	2	1	7	0.136048	8.6
2	1	RLL	2	1	8	0.175901	8.6
2	1	RLL	2	1	9	0.0625482	8.6
2	1	RLL	2	1	10	0.0465508	8.6
2	1	RLL	2	2	2	0.594537	8.6
2	1	RLL	2	2	3	0.320243	8.6
2	1	RLL	2	2	4	0.171604	8.6
2	1	RLL	2	2	5	0.126624	8.6
2	1	RLL	2	2	6	0.154743	8.6
2	1	RLL	2	2	7	0.0781076	8.6
2	1	RLL	2	2	8	0.196357	8.6
2	1	RLL	2	2	9	0.373142	8.6
2	1	RLL	2	2	10	0.313349	8.6
2	1	RLL	2	3	2	0.506135	8.6
2	1	RLL	2	3	3	0.314373	8.6
2	1	RLL	2	3	4	0.119723	8.6
2	1	RLL	2	3	5	0.23563	8.6
2	1	RLL	2	3	6	0.223686	8.6
2	1	RLL	2	3	7	0.147969	8.6
2	1	RLL	2	3	8	0.160559	8.6
2	1	RLL	2	3	9	0.261787	8.6
2	1	RLL	2	3	10	0.309564	8.6
2	1	RLL	5	1	2	0.962365	8.6
2	1	RLL	5	1	3	0.395965	8.6
2	1	RLL	5	1	4	0.168057	8.6
2	1	RLL	5	1	5	0.208702	8.6
2	1	RLL	5	1	6	0.104198	8.6
2	1	RLL	5	1	7	0.0874023	8.6
2	1	RLL	5	1	8	0.0507987	8.6
2	1	RLL	5	1	9	0.0473998	8.6
2	1	RLL	5	1	10	0.0657797	8.6
2	1	RLL	5	2	2	0.73582	8.6
2	1	RLL	5	2	3	0.278292	8.6
2	1	RLL	5	2	4	0.114014	8.6
2	1	RLL	5	2	5	0.0790307	8.6
2	1	RLL	5	2	6	0.0973445	8.6
2	1	RLL	5	2	7	0.0998683	8.6
2	1	RLL	5	2	8	0.0420771	8.6
2	1	RLL	5	2	9	0.0435665	8.6
2	1	RLL	5	2	10	0.0477926	8.6
2	1	RLL	5	3	2	0.873608	8.6
2	1	RLL	5	3	3	0.249769	8.6
2	1	RLL	5	3	4	0.128168	8.6
2	1	RLL	5	3	5	0.115119	8.6
2	1	RLL	5	3	6	0.0972726	8.6
2	1	RLL	5	3	7	0.0916706	8.6
2	1	RLL	5	3	8	0.112374	8.6
2	1	RLL	5	3	9	0.101784	8.6
2	1	RLL	5	3	10	0.0861183	8.6
2	2	LLL	0.1	1	2	0.892434	7.8
2	2	LLL	0.1	1	3	0.620512	7.8
2	2	LLL	0.1	1	4	0.619007	7.8
2	2	LLL	0.1	1	5	0.36665	7.8
2	2	LLL	0.1	1	6	0.18559	7.8
2	2	LLL	0.1	1	7	0.896798	7.8
2	2	LLL	0.1	1	8	0.903462	7.8
2	2	LLL	0.1	1	9	0.995469	7.8
2	2	LLL	0.1	1	10	0.91508	7.8
2	2	LLL	0.2	1	2	3.342	7.8
2	2	LLL	0.2	1	3	1.31756	7.8
2	2	LLL	0.2	1	4	1.82694	7.8
2	2	LLL	0.2	1	5	3.00652	7.8
2	2	LLL	0.2	1	6	1.17891	7.8
2	2	LLL	0.2	1	7	0.972257	7.8
2	2	LLL	0.2	1	8	0.707666	7.8
2	2	LLL	0.2	1	9	1.83419	7.8
2	2	LLL	0.2	1	10	1.61466	7.8
2	2	LLL	0.2	2	2	0.983883	7.8
2	2	LLL	0.2	2	3	0.677918	7.8
2	2	LLL	0.2	2	4	1.01192	7.8
2	2	LLL	0.2	2	5	0.650082	7.8
2	2	LLL	0.2	2	6	1.04489	7.8
2	2	LLL	0.2	2	7	1.38174	7.8
2	2	LLL	0.2	2	8	0.661097	7.8
2	2	LLL	0.2	2	9	1.74766	7.8
2	2	LLL	0.2	2	10	0.403219	7.8
2	2	LLL	0.2	3	2	1.20246	7.8
2	2	LLL	0.2	3	3	1.41481	7.8
2	2	LLL	0.2	3	4	1.19109	7.8
2	2	LLL	0.2	3	5	1.01863	7.8
2	2	LLL	0.2	3	6	0.810211	7.8
2	2	LLL	0.2	3	7	0.71251	7.8
2	2	LLL	0.2	3	8	0.91486	7.8
2	2	LLL	0.2	3	9	1.06734	7.8
2	2	LLL	0.2	3	10	0.417156	7.8
2	2	LLL	0.3	1	2	0.957322	7.8
2	2	LLL	0.3	1	3	1.49659	7.8
2	2	LLL	0.3	1	4	0.856179	7.8
2	2	LLL	0.3	1	5	0.6536	7.8
2	2	LLL	0.3	1	6	0.714046	7.8
2	2	LLL	0.3	1	7	0.478399	7.8
2	2	LLL	0.3	1	8	0.103799	7.8
2	2	LLL	0.3	1	9	0.494819	7.8
2	2	LLL	0.3	1	10	0.783692	7.8
2	2	LLL	0.3	2	2	0.389357	7.8
2	2	LLL	0.3	2	3	0.411697	7.8
2	2	LLL	0.3	2	4	0.554181	7.8
2	2	LLL	0.3	2	5	0.332408	7.8
2	2	LLL	0.3	2	6	0.445675	7.8
2	2	LLL	0.3	2	7	0.297851	7.8
2	2	LLL	0.3	2	8	0.377545	7.8
2	2	LLL	0.3	2	9	0.383135	7.8
2	2	LLL	0.3	2	10	0.510262	7.8
2	2	LLL	0.3	3	2	0.316068	7.8
2	2	LLL	0.3	3	3	0.31994	7.8
2	2	LLL	0.3	3	4	0.812717	7.8
2	2	LLL	0.3	3	5	0.681524	7.8
2	2	LLL	0.3	3	6	1.02043	7.8
2	2	LLL	0.3	3	7	1.25724	7.8
2	2	LLL	0.3	3	8	0.738584	7.8
2	2	LLL	0.3	3	9	0.747239	7.8
2	2	LLL	0.3	3	10	0.536478	7.8
2	2	LLL	0.5	1	2	0.642469	7.8
2	2	LLL	0.5	1	3	0.11626	7.8
2	2	LLL	0.5	1	4	0.268579	7.8
2	2	LLL	0.5	1	5	0.18609	7.8
2	2	LLL	0.5	1	6	0.474987	7.8
2	2	LLL	0.5	1	7	0.191919	7.8
2	2	LLL	0.5	1	8	0.158874	7.8
2	2	LLL	0.5	1	9	0.0814329	7.8
2	2	LLL	0.5	1	10	0.326076	7.8
2	2	LLL	0.5	2	2	0.492901	7.8
2	2	LLL	0.5	2	3	0.243908	7.8
2	2	LLL	0.5	2	4	0.320569	7.8
2	2	LLL	0.5	2	5	0.288225	7.8
2	2	LLL	0.5	2	6	0.118555	7.8
2	2	LLL	0.5	2	7	0.233924	7.8
2	2	LLL	0.5	2	8	0.466392	7.8
2	2	LLL	0.5	2	9	0.312369	7.8
2	2	LLL	0.5	2	10	0.201233	7.8
2	2	LLL	0.5	3	2	0.353955	7.8
2	2	LLL	0.5	3	3	0.0735353	7.8
2	2	LLL	0.5	3	4	0.489782	7.8
2	2	LLL	0.5	3	5	0.556783	7.8
2	2	LLL	0.5	3	6	0.568447	7.8
2	2	LLL	0.5	3	7	0.37933	7.8
2	2	LLL	0.5	3	8	0.316385	7.8
2	2	LLL	0.5	3	9	0.245739	7.8
2	2	LLL	0.5	3	10	0.384562	7.8
2	2	LLL	1	1	2	0.0665016	7.8
2	2	LLL	1	1	3	0.0626022	7.8
2	2	LLL	1	1	4	0.0859472	7.8
2	2	LLL	1	1	5	0.0893797	7.8
2	2	LLL	1	1	6	0.0672228	7.8
2	2	LLL	1	1	7	0.34175	7.8
2	2	LLL	1	1	8	0.242763	7.8
2	2	LLL	1	1	9	0.0717635	7.8
2	2	LLL	1	1	10	0.0941012	7.8
2	2	LLL	1	2	2	0.188167	7.8
2	2	LLL	1	2	3	0.0889894	7.8
2	2	LLL	1	2	4	0.0787964	7.8
2	2	LLL	1	2	5	0.0799078	7.8
2	2	LLL	1	2	6	0.0915094	7.8
2	2	LLL	1	2	7	0.10788	7.8
2	2	LLL	1	2	8	0.0637172	7.8
2	2	LLL	1	2	9	0.0914871	7.8
2	2	LLL	1	2	10	0.150754	7.8
2	2	LLL	1	3	2	0.863484	7.8
2	2	LLL	1	3	3	0.593835	7.8
2	2	LLL	1	3	4	0.968869	7.8
2	2	LLL	1	3	5	0.45264	7.8
2	2	LLL	1	3	6	0.436809	7.8
2	2	LLL	1	3	7	0.336866	7.8
2	2	LLL	1	3	8	0.523601	7.8
2	2	LLL	1	3	9	1.81512	7.8
2	2	LLL	1	3	10	0.561149	7.8
2	2	LLL	2	1	2	0.102298	7.8
2	2	LLL	2	1	3	0.0296469	7.8
2	2	LLL	2	1	4	0.0413991	7.8
2	2	LLL	2	1	5	0.025483	7.8
2	2	LLL	2	1	6	0.0276646	7.8
2	2	LLL	2	1	7	0.0345398	7.8
2	2	LLL	2	1	8	0.0609411	7.8
2	2	LLL	2	1	9	0.0288068	7.8
2	2	LLL	2	1	10	0.126563	7.8
2	2	LLL	2	2	2	0.449074	7.8
2	2	LLL	2	2	3	0.285069	7.8
2	2	LLL	2	2	4	0.12879	7.8
2	2	LLL	2	2	5	0.0289646	7.8
2	2	LLL	2	2	6	0.0296511	7.8
2	2	LLL	2	2	7	0.102968	7.8
2	2	LLL	2	2	8	0.0872882	7.8
2	2	LLL	2	2	9	0.0533141	7.8
2	2	LLL	2	2	10	0.0324605	7.8
2	2	LLL	2	3	2	0.237978	7.8
2	2	LLL	2	3	3	0.298368	7.8
2	2	LLL	2	3	4	0.0709958	7.8
2	2	LLL	2	3	5	0.105248	7.8
2	2	LLL	2	3	6	0.66148	7.8
2	2	LLL	2	3	7	0.0578618	7.8
2	2	LLL	2	3	8	0.0619602	7.8
2	2	LLL	2	3	9	0.0657383	7.8
2	2	LLL	2	3	10	0.0946431	7.8
2	2	LLL	5	1	2	0.227531	7.8
2	2	LLL	5	1	3	2.5488	7.8
2	2	LLL	5	1	4	0.984123	7.8
2	2	LLL	5	1	5	0.0954049	7.8
2	2	LLL	5	1	6	0.106043	7.8
2	2	LLL	5	1	7	0.265868	7.8
2	2	LLL	5	1	8	0.10483	7.8
2	2	LLL	5	1	9	0.102767	7.8
2	2	LLL	5	1	10	0.109321	7.8
2	2	LLL	5	2	2	0.224588	7.8
2	2	LLL	5	2	3	0.0984569	7.8
2	2	LLL	5	2	4	0.0990745	7.8
2	2	LLL	5	2	5	0.0948607	7.8
2	2	LLL	5	2	6	0.0919884	7.8
2	2	LLL	5	2	7	0.0860201	7.8
2	2	LLL	5	2	8	0.0877562	7.8
2	2	LLL	5	2	9	0.0887541	7.8
2	2	LLL	5	2	10	0.0960929	7.8
2	2	LLL	5	3	2	0.172982	7.8
2	2	LLL	5	3	3	0.0628328	7.8
2	2	LLL	5	3	4	0.0592933	7.8
2	2	LLL	5	3	5	0.055291	7.8
2	2	LLL	5	3	6	0.0558362	7.8
2	2	LLL	5	3	7	0.0533867	7.8
2	2	LLL	5	3	8	0.106283	7.8
2	2	LLL	5	3	9	0.0590959	7.8
2	2	LLL	5	3	10	0.0581071	7.8
2	3	RUL	0.1	1	2	0.939962	3
2	3	RUL	0.1	1	3	0.496987	3
2	3	RUL	0.1	1	4	0.415791	3
2	3	RUL	0.1	1	5	1.50676	3
2	3	RUL	0.1	1	6	0.879679	3
2	3	RUL	0.1	1	7	0.889402	3
2	3	RUL	0.1	1	8	1.09172	3
2	3	RUL	0.1	1	9	1.22947	3
2	3	RUL	0.1	1	10	0.993912	3
2	3	RUL	0.2	1	2	0.984541	3
2	3	RUL	0.2	1	3	1.5386	3
2	3	RUL	0.2	1	4	1.24837	3
2	3	RUL	0.2	1	5	1.19536	3
2	3	RUL	0.2	1	6	0.852852	3
2	3	RUL	0.2	1	7	0.470063	3
2	3	RUL	0.2	1	8	0.682732	3
2	3	RUL	0.2	1	9	0.833677	3
2	3	RUL	0.2	1	10	0.847088	3
2	3	RUL	0.2	2	2	0.912246	3
2	3	RUL	0.2	2	3	0.871133	3
2	3	RUL	0.2	2	4	0.920429	3
2	3	RUL	0.2	2	5	1.16869	3
2	3	RUL	0.2	2	6	0.871292	3
2	3	RUL	0.2	2	7	0.89637	3
2	3	RUL	0.2	2	8	0.910053	3
2	3	RUL	0.2	2	9	1.21169	3
2	3	RUL	0.2	2	10	1.41093	3
2	3	RUL	0.2	3	2	0.879813	3
2	3	RUL	0.2	3	3	0.833975	3
2	3	RUL	0.2	3	4	0.759028	3
2	3	RUL	0.2	3	5	1.05474	3
2	3	RUL	0.2	3	6	0.997815	3
2	3	RUL	0.2	3	7	1.12075	3
2	3	RUL	0.2	3	8	1.03709	3
2	3	RUL	0.2	3	9	0.883799	3
2	3	RUL	0.2	3	10	0.708346	3
2	3	RUL	0.3	1	2	1.64384	3
2	3	RUL	0.3	1	3	1.01167	3
2	3	RUL	0.3	1	4	1.00829	3
2	3	RUL	0.3	1	5	1.22663	3
2	3	RUL	0.3	1	6	1.16827	3
2	3	RUL	0.3	1	7	1.03818	3
2	3	RUL	0.3	1	8	1.02421	3
2	3	RUL	0.3	1	9	0.848234	3
2	3	RUL	0.3	1	10	0.973935	3
2	3	RUL	0.3	2	2	0.526719	3
2	3	RUL	0.3	2	3	0.585244	3
2	3	RUL	0.3	2	4	0.441398	3
2	3	RUL	0.3	2	5	0.511635	3
2	3	RUL	0.3	2	6	0.532466	3
2	3	RUL	0.3	2	7	0.418163	3
2	3	RUL	0.3	2	8	0.580108	3
2	3	RUL	0.3	2	9	0.525883	3
2	3	RUL	0.3	2	10	0.469954	3
2	3	RUL	0.3	3	2	0.433688	3
2	3	RUL	0.3	3	3	0.424933	3
2	3	RUL	0.3	3	4	0.487174	3
2	3	RUL	0.3	3	5	0.422076	3
2	3	RUL	0.3	3	6	0.44949	3
2	3	RUL	0.3	3	7	0.335576	3
2	3	RUL	0.3	3	8	0.222976	3
2	3	RUL	0.3	3	9	0.176418	3
2	3	RUL	0.3	3	10	0.193642	3
2	3	RUL	0.5	1	2	0.784494	3
2	3	RUL	0.5	1	3	0.80476	3
2	3	RUL	0.5	1	4	0.827698	3
2	3	RUL	0.5	1	5	0.737487	3
2	3	RUL	0.5	1	6	0.922555	3
2	3	RUL	0.5	1	7	1.65373	3
2	3	RUL	0.5	1	8	0.720097	3
2	3	RUL	0.5	1	9	0.723335	3
2	3	RUL	0.5	1	10	0.726609	3
2	3	RUL	0.5	2	2	0.807897	3
2	3	RUL	0.5	2	3	0.722907	3
2	3	RUL	0.5	2	4	0.727572	3
2	3	RUL	0.5	2	5	0.545946	3
2	3	RUL	0.5	2	6	0.780445	3
2	3	RUL	0.5	2	7	0.826003	3
2	3	RUL	0.5	2	8	0.738403	3
2	3	RUL	0.5	2	9	0.683741	3
2	3	RUL	0.5	2	10	0.52424	3
2	3	RUL	0.5	3	2	0.618366	3
2	3	RUL	0.5	3	3	1.58965	3
2	3	RUL	0.5	3	4	0.644025	3
2	3	RUL	0.5	3	5	0.412787	3
2	3	RUL	0.5	3	6	0.557143	3
2	3	RUL	0.5	3	7	0.55784	3
2	3	RUL	0.5	3	8	0.699982	3
2	3	RUL	0.5	3	9	0.716798	3
2	3	RUL	0.5	3	10	0.698517	3
2	3	RUL	1	1	2	0.874907	3
2	3	RUL	1	1	3	0.911423	3
2	3	RUL	1	1	4	0.888871	3
2	3	RUL	1	1	5	0.828783	3
2	3	RUL	1	1	6	0.87219	3
2	3	RUL	1	1	7	0.829455	3
2	3	RUL	1	1	8	0.939676	3
2	3	RUL	1	1	9	0.842181	3
2	3	RUL	1	1	10	0.899024	3
2	3	RUL	1	2	2	0.241011	3
2	3	RUL	1	2	3	0.20805	3
2	3	RUL	1	2	4	0.202911	3
2	3	RUL	1	2	5	0.268339	3
2	3	RUL	1	2	6	0.171568	3
2	3	RUL	1	2	7	0.196026	3
2	3	RUL	1	2	8	0.189057	3
2	3	RUL	1	2	9	0.219698	3
2	3	RUL	1	2	10	0.192827	3
2	3	RUL	1	3	2	0.440086	3
2	3	RUL	1	3	3	0.433921	3
2	3	RUL	1	3	4	0.449924	3
2	3	RUL	1	3	5	0.470125	3
2	3	RUL	1	3	6	0.489315	3
2	3	RUL	1	3	7	0.460189	3
2	3	RUL	1	3	8	0.415435	3
2	3	RUL	1	3	9	0.387842	3
2	3	RUL	1	3	10	0.441907	3
2	3	RUL	2	1	2	0.342399	3
2	3	RUL	2	1	3	0.414318	3
2	3	RUL	2	1	4	0.405117	3
2	3	RUL	2	1	5	0.375141	3
2	3	RUL	2	1	6	0.387546	3
2	3	RUL	2	1	7	0.326011	3
2	3	RUL	2	1	8	0.317729	3
2	3	RUL	2	1	9	0.337555	3
2	3	RUL	2	1	10	0.314933	3
2	3	RUL	2	2	2	0.472573	3
2	3	RUL	2	2	3	0.429347	3
2	3	RUL	2	2	4	0.405724	3
2	3	RUL	2	2	5	0.470963	3
2	3	RUL	2	2	6	0.403023	3
2	3	RUL	2	2	7	0.386764	3
2	3	RUL	2	2	8	0.377963	3
2	3	RUL	2	2	9	0.365056	3
2	3	RUL	2	2	10	0.423899	3
2	3	RUL	2	3	2	0.333555	3
2	3	RUL	2	3	3	0.328093	3
2	3	RUL	2	3	4	0.339161	3
2	3	RUL	2	3	5	0.292391	3
2	3	RUL	2	3	6	0.330217	3
2	3	RUL	2	3	7	0.244055	3
2	3	RUL	2	3	8	0.30856	3
2	3	RUL	2	3	9	0.310553	3
2	3	RUL	2	3	10	0.296887	3
2	3	RUL	5	1	2	0.520723	3
2	3	RUL	5	1	3	0.404339	3
2	3	RUL	5	1	4	0.346766	3
2	3	RUL	5	1	5	0.334821	3
2	3	RUL	5	1	6	0.372718	3
2	3	RUL	5	1	7	0.408617	3
2	3	RUL	5	1	8	0.34528	3
2	3	RUL	5	1	9	0.432219	3
2	3	RUL	5	1	10	0.34456	3
2	3	RUL	5	2	2	0.425309	3
2	3	RUL	5	2	3	0.383207	3
2	3	RUL	5	2	4	0.437706	3
2	3	RUL	5	2	5	0.423506	3
2	3	RUL	5	2	6	0.383829	3
2	3	RUL	5	2	7	0.37396	3
2	3	RUL	5	2	8	0.404435	3
2	3	RUL	5	2	9	0.351042	3
2	3	RUL	5	2	10	0.401163	3
2	3	RUL	5	3	2	0.890845	3
2	3	RUL	5	3	3	0.743988	3
2	3	RUL	5	3	4	0.714577	3
2	3	RUL	5	3	5	0.706154	3
2	3	RUL	5	3	6	0.798058	3
2	3	RUL	5	3	7	0.828201	3
2	3	RUL	5	3	8	0.651826	3
2	3	RUL	5	3	9	0.67121	3
2	3	RUL	5	3	10	0.84744	3
2	4	LUL	0.1	1	2	1.23401	2.5
2	4	LUL	0.1	1	3	1.66265	2.5
2	4	LUL	0.1	1	4	1.09967	2.5
2	4	LUL	0.1	1	5	1.38486	2.5
2	4	LUL	0.1	1	6	1.30126	2.5
2	4	LUL	0.1	1	7	0.939685	2.5
2	4	LUL	0.1	1	8	1.07357	2.5
2	4	LUL	0.1	1	9	1.41583	2.5
2	4	LUL	0.1	1	10	1.53092	2.5
2	4	LUL	0.2	1	2	0.732651	2.5
2	4	LUL	0.2	1	3	0.502028	2.5
2	4	LUL	0.2	1	4	0.536735	2.5
2	4	LUL	0.2	1	5	0.815192	2.5
2	4	LUL	0.2	1	6	0.40583	2.5
2	4	LUL	0.2	1	7	0.411941	2.5
2	4	LUL	0.2	1	8	1.05239	2.5
2	4	LUL	0.2	1	9	0.567896	2.5
2	4	LUL	0.2	1	10	0.634398	2.5
2	4	LUL	0.2	2	2	0.45771	2.5
2	4	LUL	0.2	2	3	1.01009	2.5
2	4	LUL	0.2	2	4	0.739967	2.5
2	4	LUL	0.2	2	5	0.752536	2.5
2	4	LUL	0.2	2	6	1.18895	2.5
2	4	LUL	0.2	2	7	0.451884	2.5
2	4	LUL	0.2	2	8	0.488614	2.5
2	4	LUL	0.2	2	9	0.602836	2.5
2	4	LUL	0.2	2	10	0.976058	2.5
2	4	LUL	0.2	3	2	2.50783	2.5
2	4	LUL	0.2	3	3	1.30721	2.5
2	4	LUL	0.2	3	4	1.03587	2.5
2	4	LUL	0.2	3	5	1.95654	2.5
2	4	LUL	0.2	3	6	2.02391	2.5
2	4	LUL	0.2	3	7	1.09741	2.5
2	4	LUL	0.2	3	8	1.02686	2.5
2	4	LUL	0.2	3	9	1.05997	2.5
2	4	LUL	0.2	3	10	2.21997	2.5
2	4	LUL	0.3	1	2	0.603706	2.5
2	4	LUL	0.3	1	3	0.733928	2.5
2	4	LUL	0.3	1	4	0.623337	2.5
2	4	LUL	0.3	1	5	0.93918	2.5
2	4	LUL	0.3	1	6	0.675691	2.5
2	4	LUL	0.3	1	7	0.538929	2.5
2	4	LUL	0.3	1	8	0.534691	2.5
2	4	LUL	0.3	1	9	0.901632	2.5
2	4	LUL	0.3	1	10	0.631345	2.5
2	4	LUL	0.3	2	2	0.216377	2.5
2	4	LUL	0.3	2	3	0.165223	2.5
2	4	LUL	0.3	2	4	0.14566	2.5
2	4	LUL	0.3	2	5	0.116634	2.5
2	4	LUL	0.3	2	6	0.165794	2.5
2	4	LUL	0.3	2	7	0.2763	2.5
2	4	LUL	0.3	2	8	0.396167	2.5
2	4	LUL	0.3	2	9	0.210813	2.5
2	4	LUL	0.3	2	10	0.192291	2.5
2	4	LUL	0.3	3	2	0.574215	2.5
2	4	LUL	0.3	3	3	0.622585	2.5
2	4	LUL	0.3	3	4	0.750204	2.5
2	4	LUL	0.3	3	5	0.604033	2.5
2	4	LUL	0.3	3	6	0.866256	2.5
2	4	LUL	0.3	3	7	0.745685	2.5
2	4	LUL	0.3	3	8	0.408061	2.5
2	4	LUL	0.3	3	9	0.563651	2.5
2	4	LUL	0.3	3	10	0.621813	2.5
2	4	LUL	0.5	1	2	0.526616	2.5
2	4	LUL	0.5	1	3	0.317979	2.5
2	4	LUL	0.5	1	4	0.325305	2.5
2	4	LUL	0.5	1	5	0.691037	2.5
2	4	LUL	0.5	1	6	0.664723	2.5
2	4	LUL	0.5	1	7	0.390353	2.5
2	4	LUL	0.5	1	8	0.405366	2.5
2	4	LUL	0.5	1	9	0.393265	2.5
2	4	LUL	0.5	1	10	0.439905	2.5
2	4	LUL	0.5	2	2	1.80161	2.5
2	4	LUL	0.5	2	3	0.910075	2.5
2	4	LUL	0.5	2	4	0.862819	2.5
2	4	LUL	0.5	2	5	0.740559	2.5
2	4	LUL	0.5	2	6	0.932379	2.5
2	4	LUL	0.5	2	7	0.98023	2.5
2	4	LUL	0.5	2	8	0.822198	2.5
2	4	LUL	0.5	2	9	0.911965	2.5
2	4	LUL	0.5	2	10	0.826193	2.5
2	4	LUL	0.5	3	2	0.935246	2.5
2	4	LUL	0.5	3	3	0.749964	2.5
2	4	LUL	0.5	3	4	0.786513	2.5
2	4	LUL	0.5	3	5	0.566507	2.5
2	4	LUL	0.5	3	6	0.810646	2.5
2	4	LUL	0.5	3	7	0.790194	2.5
2	4	LUL	0.5	3	8	0.890661	2.5
2	4	LUL	0.5	3	9	0.664801	2.5
2	4	LUL	0.5	3	10	0.959458	2.5
2	4	LUL	1	1	2	0.563891	2.5
2	4	LUL	1	1	3	0.63332	2.5
2	4	LUL	1	1	4	0.530663	2.5
2	4	LUL	1	1	5	0.647089	2.5
2	4	LUL	1	1	6	0.784794	2.5
2	4	LUL	1	1	7	0.61223	2.5
2	4	LUL	1	1	8	0.604451	2.5
2	4	LUL	1	1	9	0.700091	2.5
2	4	LUL	1	1	10	0.679697	2.5
2	4	LUL	1	2	2	0.831198	2.5
2	4	LUL	1	2	3	0.725097	2.5
2	4	LUL	1	2	4	0.660848	2.5
2	4	LUL	1	2	5	0.653354	2.5
2	4	LUL	1	2	6	0.568849	2.5
2	4	LUL	1	2	7	0.638228	2.5
2	4	LUL	1	2	8	0.771909	2.5
2	4	LUL	1	2	9	0.633705	2.5
2	4	LUL	1	2	10	0.732938	2.5
2	4	LUL	1	3	2	0.512994	2.5
2	4	LUL	1	3	3	0.743253	2.5
2	4	LUL	1	3	4	0.443661	2.5
2	4	LUL	1	3	5	0.48356	2.5
2	4	LUL	1	3	6	0.431278	2.5
2	4	LUL	1	3	7	0.348213	2.5
2	4	LUL	1	3	8	0.390035	2.5
2	4	LUL	1	3	9	0.370365	2.5
2	4	LUL	1	3	10	0.396308	2.5
2	4	LUL	2	1	2	0.673599	2.5
2	4	LUL	2	1	3	0.584881	2.5
2	4	LUL	2	1	4	0.65711	2.5
2	4	LUL	2	1	5	0.46385	2.5
2	4	LUL	2	1	6	0.652765	2.5
2	4	LUL	2	1	7	0.571016	2.5
2	4	LUL	2	1	8	0.506407	2.5
2	4	LUL	2	1	9	0.526135	2.5
2	4	LUL	2	1	10	0.468199	2.5
2	4	LUL	2	2	2	0.663074	2.5
2	4	LUL	2	2	3	0.507284	2.5
2	4	LUL	2	2	4	0.459389	2.5
2	4	LUL	2	2	5	0.513257	2.5
2	4	LUL	2	2	6	0.47037	2.5
2	4	LUL	2	2	7	0.515578	2.5
2	4	LUL	2	2	8	0.474691	2.5
2	4	LUL	2	2	9	0.427334	2.5
2	4	LUL	2	2	10	0.49706	2.5
2	4	LUL	2	3	2	0.716607	2.5
2	4	LUL	2	3	3	0.768286	2.5
2	4	LUL	2	3	4	0.597912	2.5
2	4	LUL	2	3	5	0.605823	2.5
2	4	LUL	2	3	6	0.539585	2.5
2	4	LUL	2	3	7	0.53295	2.5
2	4	LUL	2	3	8	0.641442	2.5
2	4	LUL	2	3	9	0.50213	2.5
2	4	LUL	2	3	10	0.650672	2.5
2	4	LUL	5	1	2	0.189744	2.5
2	4	LUL	5	1	3	0.200459	2.5
2	4	LUL	5	1	4	0.179115	2.5
2	4	LUL	5	1	5	0.21086	2.5
2	4	LUL	5	1	6	0.178229	2.5
2	4	LUL	5	1	7	0.155363	2.5
2	4	LUL	5	1	8	0.196401	2.5
2	4	LUL	5	1	9	0.172499	2.5
2	4	LUL	5	1	10	0.20826	2.5
2	4	LUL	5	2	2	0.413476	2.5
2	4	LUL	5	2	3	0.389343	2.5
2	4	LUL	5	2	4	0.367863	2.5
2	4	LUL	5	2	5	0.441761	2.5
2	4	LUL	5	2	6	0.445017	2.5
2	4	LUL	5	2	7	0.394939	2.5
2	4	LUL	5	2	8	0.350116	2.5
2	4	LUL	5	2	9	0.348902	2.5
2	4	LUL	5	2	10	0.443312	2.5
2	4	LUL	5	3	2	0.87103	2.5
2	4	LUL	5	3	3	0.669131	2.5
2	4	LUL	5	3	4	0.876478	2.5
2	4	LUL	5	3	5	0.705204	2.5
2	4	LUL	5	3	6	0.522732	2.5
2	4	LUL	5	3	7	0.664058	2.5
2	4	LUL	5	3	8	0.565767	2.5
2	4	LUL	5	3	9	0.786085	2.5
2	4	LUL	5	3	10	1.88606	2.5
3	1	RLL	0.1	1	2	0.585301	6.4
3	1	RLL	0.1	1	3	0.874059	6.4
3	1	RLL	0.1	1	4	0.764228	6.4
3	1	RLL	0.1	1	5	0.800862	6.4
3	1	RLL	0.1	1	6	0.054817	6.4
3	1	RLL	0.1	1	7	0.161354	6.4
3	1	RLL	0.1	1	8	0.530076	6.4
3	1	RLL	0.1	1	9	0.835066	6.4
3	1	RLL	0.1	1	10	0.778374	6.4
3	1	RLL	0.2	1	2	0.705839	6.4
3	1	RLL	0.2	1	3	0.704896	6.4
3	1	RLL	0.2	1	4	0.797536	6.4
3	1	RLL	0.2	1	5	0.753781	6.4
3	1	RLL	0.2	1	6	0.828096	6.4
3	1	RLL	0.2	1	7	0.628533	6.4
3	1	RLL	0.2	1	8	0.649749	6.4
3	1	RLL	0.2	1	9	0.844918	6.4
3	1	RLL	0.2	1	10	0.796004	6.4
3	1	RLL	0.2	2	2	1.06339	6.4
3	1	RLL	0.2	2	3	1.08186	6.4
3	1	RLL	0.2	2	4	0.837487	6.4
3	1	RLL	0.2	2	5	0.415362	6.4
3	1	RLL	0.2	2	6	0.188593	6.4
3	1	RLL	0.2	2	7	0.267537	6.4
3	1	RLL	0.2	2	8	0.887936	6.4
3	1	RLL	0.2	2	9	0.757307	6.4
3	1	RLL	0.2	2	10	0.823127	6.4
3	1	RLL	0.2	3	2	0.409027	6.4
3	1	RLL	0.2	3	3	0.567362	6.4
3	1	RLL	0.2	3	4	0.685901	6.4
3	1	RLL	0.2	3	5	0.554478	6.4
3	1	RLL	0.2	3	6	0.533689	6.4
3	1	RLL	0.2	3	7	0.589404	6.4
3	1	RLL	0.2	3	8	0.690628	6.4
3	1	RLL	0.2	3	9	0.752907	6.4
3	1	RLL	0.2	3	10	0.649083	6.4
3	1	RLL	0.3	1	2	1.02533	6.4
3	1	RLL	0.3	1	3	0.863452	6.4
3	1	RLL	0.3	1	4	0.705586	6.4
3	1	RLL	0.3	1	5	0.714894	6.4
3	1	RLL	0.3	1	6	0.778764	6.4
3	1	RLL	0.3	1	7	0.626925	6.4
3	1	RLL	0.3	1	8	1.25585	6.4
3	1	RLL	0.3	1	9	0.576415	6.4
3	1	RLL	0.3	1	10	0.420118	6.4
3	1	RLL	0.3	2	2	0.706957	6.4
3	1	RLL	0.3	2	3	0.495574	6.4
3	1	RLL	0.3	2	4	0.667756	6.4
3	1	RLL	0.3	2	5	0.570371	6.4
3	1	RLL	0.3	2	6	0.586699	6.4
3	1	RLL	0.3	2	7	0.589665	6.4
3	1	RLL	0.3	2	8	0.951681	6.4
3	1	RLL	0.3	2	9	1.00054	6.4
3	1	RLL	0.3	2	10	0.337303	6.4
3	1	RLL	0.3	3	2	1.22146	6.4
3	1	RLL	0.3	3	3	0.727462	6.4
3	1	RLL	0.3	3	4	0.656387	6.4
3	1	RLL	0.3	3	5	0.745517	6.4
3	1	RLL	0.3	3	6	0.767141	6.4
3	1	RLL	0.3	3	7	1.00271	6.4
3	1	RLL	0.3	3	8	0.855469	6.4
3	1	RLL	0.3	3	9	1.19262	6.4
3	1	RLL	0.3	3	10	1.35379	6.4
3	1	RLL	0.5	1	2	0.564036	6.4
3	1	RLL	0.5	1	3	0.486836	6.4
3	1	RLL	0.5	1	4	0.478538	6.4
3	1	RLL	0.5	1	5	0.760965	6.4
3	1	RLL	0.5	1	6	0.59125	6.4
3	1	RLL	0.5	1	7	0.633734	6.4
3	1	RLL	0.5	1	8	0.610079	6.4
3	1	RLL	0.5	1	9	0.527036	6.4
3	1	RLL	0.5	1	10	0.461846	6.4
3	1	RLL	0.5	2	2	0.598892	6.4
3	1	RLL	0.5	2	3	0.439718	6.4
3	1	RLL	0.5	2	4	0.516303	6.4
3	1	RLL	0.5	2	5	0.485274	6.4
3	1	RLL	0.5	2	6	0.501115	6.4
3	1	RLL	0.5	2	7	0.565432	6.4
3	1	RLL	0.5	2	8	0.498708	6.4
3	1	RLL	0.5	2	9	0.435567	6.4
3	1	RLL	0.5	2	10	0.552021	6.4
3	1	RLL	0.5	3	2	0.77693	6.4
3	1	RLL	0.5	3	3	0.602714	6.4
3	1	RLL	0.5	3	4	0.745839	6.4
3	1	RLL	0.5	3	5	0.614426	6.4
3	1	RLL	0.5	3	6	0.694232	6.4
3	1	RLL	0.5	3	7	0.820087	6.4
3	1	RLL	0.5	3	8	0.709871	6.4
3	1	RLL	0.5	3	9	0.562454	6.4
3	1	RLL	0.5	3	10	0.744376	6.4
3	1	RLL	1	1	2	0.478117	6.4
3	1	RLL	1	1	3	0.391197	6.4
3	1	RLL	1	1	4	0.340692	6.4
3	1	RLL	1	1	5	0.362734	6.4
3	1	RLL	1	1	6	0.441356	6.4
3	1	RLL	1	1	7	0.465316	6.4
3	1	RLL	1	1	8	0.287853	6.4
3	1	RLL	1	1	9	0.332601	6.4
3	1	RLL	1	1	10	0.576634	6.4
3	1	RLL	1	2	2	0.386587	6.4
3	1	RLL	1	2	3	0.343401	6.4
3	1	RLL	1	2	4	0.31856	6.4
3	1	RLL	1	2	5	0.241879	6.4
3	1	RLL	1	2	6	0.254108	6.4
3	1	RLL	1	2	7	0.291834	6.4
3	1	RLL	1	2	8	0.311718	6.4
3	1	RLL	1	2	9	0.173198	6.4
3	1	RLL	1	2	10	0.250947	6.4
3	1	RLL	1	3	2	0.432233	6.4
3	1	RLL	1	3	3	0.430965	6.4
3	1	RLL	1	3	4	0.547111	6.4
3	1	RLL	1	3	5	0.930986	6.4
3	1	RLL	1	3	6	0.424256	6.4
3	1	RLL	1	3	7	0.456168	6.4
3	1	RLL	1	3	8	0.354559	6.4
3	1	RLL	1	3	9	0.449729	6.4
3	1	RLL	1	3	10	0.614544	6.4
3	1	RLL	2	1	2	0.507035	6.4
3	1	RLL	2	1	3	0.29997	6.4
3	1	RLL	2	1	4	0.268607	6.4
3	1	RLL	2	1	5	0.257651	6.4
3	1	RLL	2	1	6	0.268378	6.4
3	1	RLL	2	1	7	0.23901	6.4
3	1	RLL	2	1	8	0.301066	6.4
3	1	RLL	2	1	9	0.220999	6.4
3	1	RLL	2	1	10	0.20778	6.4
3	1	RLL	2	2	2	0.434448	6.4
3	1	RLL	2	2	3	0.277957	6.4
3	1	RLL	2	2	4	0.215581	6.4
3	1	RLL	2	2	5	0.348773	6.4
3	1	RLL	2	2	6	0.272791	6.4
3	1	RLL	2	2	7	0.206743	6.4
3	1	RLL	2	2	8	0.363544	6.4
3	1	RLL	2	2	9	0.486257	6.4
3	1	RLL	2	2	10	0.321781	6.4
3	1	RLL	2	3	2	0.375309	6.4
3	1	RLL	2	3	3	0.232943	6.4
3	1	RLL	2	3	4	0.157148	6.4
3	1	RLL	2	3	5	0.200149	6.4
3	1	RLL	2	3	6	0.152667	6.4
3	1	RLL	2	3	7	0.392786	6.4
3	1	RLL	2	3	8	0.336779	6.4
3	1	RLL	2	3	9	0.242959	6.4
3	1	RLL	2	3	10	0.168689	6.4
3	1	RLL	5	1	2	0.607708	6.4
3	1	RLL	5	1	3	0.634146	6.4
3	1	RLL	5	1	4	0.659898	6.4
3	1	RLL	5	1	5	0.496292	6.4
3	1	RLL	5	1	6	0.604659	6.4
3	1	RLL	5	1	7	0.457461	6.4
3	1	RLL	5	1	8	0.550509	6.4
3	1	RLL	5	1	9	0.625297	6.4
3	1	RLL	5	1	10	0.670137	6.4
3	1	RLL	5	2	2	0.50383	6.4
3	1	RLL	5	2	3	0.476047	6.4
3	1	RLL	5	2	4	0.302937	6.4
3	1	RLL	5	2	5	0.253655	6.4
3	1	RLL	5	2	6	0.605085	6.4
3	1	RLL	5	2	7	0.408079	6.4
3	1	RLL	5	2	8	0.867892	6.4
3	1	RLL	5	2	9	1.0593	6.4
3	1	RLL	5	2	10	0.863176	6.4
3	1	RLL	5	3	2	0.543478	6.4
3	1	RLL	5	3	3	0.561111	6.4
3	1	RLL	5	3	4	0.627772	6.4
3	1	RLL	5	3	5	0.400179	6.4
3	1	RLL	5	3	6	0.275983	6.4
3	1	RLL	5	3	7	0.534111	6.4
3	1	RLL	5	3	8	0.378356	6.4
3	1	RLL	5	3	9	0.533791	6.4
3	1	RLL	5	3	10	0.699051	6.4
3	2	LLL	0.1	1	2	1.23535	7.5
3	2	LLL	0.1	1	3	1.46533	7.5
3	2	LLL	0.1	1	4	0.942326	7.5
3	2	LLL	0.1	1	5	1.17935	7.5
3	2	LLL	0.1	1	6	1.29995	7.5
3	2	LLL	0.1	1	7	1.02513	7.5
3	2	LLL	0.1	1	8	1.24912	7.5
3	2	LLL	0.1	1	9	1.40481	7.5
3	2	LLL	0.1	1	10	1.40947	7.5
3	2	LLL	0.2	1	2	1.0122	7.5
3	2	LLL	0.2	1	3	0.947787	7.5
3	2	LLL	0.2	1	4	0.855496	7.5
3	2	LLL	0.2	1	5	0.716191	7.5
3	2	LLL	0.2	1	6	0.551451	7.5
3	2	LLL	0.2	1	7	0.75223	7.5
3	2	LLL	0.2	1	8	0.89671	7.5
3	2	LLL	0.2	1	9	0.807806	7.5
3	2	LLL	0.2	1	10	0.835964	7.5
3	2	LLL	0.2	2	2	0.997676	7.5
3	2	LLL	0.2	2	3	0.893067	7.5
3	2	LLL	0.2	2	4	1.05824	7.5
3	2	LLL	0.2	2	5	0.990956	7.5
3	2	LLL	0.2	2	6	1.20672	7.5
3	2	LLL	0.2	2	7	1.13437	7.5
3	2	LLL	0.2	2	8	1.18655	7.5
3	2	LLL	0.2	2	9	1.14753	7.5
3	2	LLL	0.2	2	10	1.13436	7.5
3	2	LLL	0.2	3	2	1.00244	7.5
3	2	LLL	0.2	3	3	0.972012	7.5
3	2	LLL	0.2	3	4	0.788465	7.5
3	2	LLL	0.2	3	5	0.93798	7.5
3	2	LLL	0.2	3	6	0.974303	7.5
3	2	LLL	0.2	3	7	1.00513	7.5
3	2	LLL	0.2	3	8	1.09583	7.5
3	2	LLL	0.2	3	9	0.43599	7.5
3	2	LLL	0.2	3	10	0.707823	7.5
3	2	LLL	0.3	1	2	0.906413	7.5
3	2	LLL	0.3	1	3	0.718647	7.5
3	2	LLL	0.3	1	4	0.724249	7.5
3	2	LLL	0.3	1	5	0.567426	7.5
3	2	LLL	0.3	1	6	0.68492	7.5
3	2	LLL	0.3	1	7	0.700972	7.5
3	2	LLL	0.3	1	8	0.653397	7.5
3	2	LLL	0.3	1	9	0.661542	7.5
3	2	LLL	0.3	1	10	0.590056	7.5
3	2	LLL	0.3	2	2	1.02231	7.5
3	2	LLL	0.3	2	3	1.33417	7.5
3	2	LLL	0.3	2	4	1.53912	7.5
3	2	LLL	0.3	2	5	1.32602	7.5
3	2	LLL	0.3	2	6	1.13738	7.5
3	2	LLL	0.3	2	7	1.06294	7.5
3	2	LLL	0.3	2	8	0.826971	7.5
3	2	LLL	0.3	2	9	1.15725	7.5
3	2	LLL	0.3	2	10	0.855292	7.5
3	2	LLL	0.3	3	2	1.29868	7.5
3	2	LLL	0.3	3	3	3.3594	7.5
3	2	LLL	0.3	3	4	2.51355	7.5
3	2	LLL	0.3	3	5	2.28377	7.5
3	2	LLL	0.3	3	6	2.46194	7.5
3	2	LLL	0.3	3	7	4.03788	7.5
3	2	LLL	0.3	3	8	3.1457	7.5
3	2	LLL	0.3	3	9	2.3931	7.5
3	2	LLL	0.3	3	10	4.26679	7.5
3	2	LLL	0.5	1	2	0.611383	7.5
3	2	LLL	0.5	1	3	0.932844	7.5
3	2	LLL	0.5	1	4	0.89959	7.5
3	2	LLL	0.5	1	5	0.990881	7.5
3	2	LLL	0.5	1	6	1.03665	7.5
3	2	LLL	0.5	1	7	0.819613	7.5
3	2	LLL	0.5	1	8	0.942017	7.5
3	2	LLL	0.5	1	9	1.12539	7.5
3	2	LLL	0.5	1	10	1.14108	7.5
3	2	LLL	0.5	2	2	0.637535	7.5
3	2	LLL	0.5	2	3	0.810573	7.5
3	2	LLL	0.5	2	4	0.950354	7.5
3	2	LLL	0.5	2	5	0.941929	7.5
3	2	LLL	0.5	2	6	0.438948	7.5
3	2	LLL	0.5	2	7	0.430242	7.5
3	2	LLL	0.5	2	8	0.674061	7.5
3	2	LLL	0.5	2	9	0.665096	7.5
3	2	LLL	0.5	2	10	0.719978	7.5
3	2	LLL	0.5	3	2	0.778774	7.5
3	2	LLL	0.5	3	3	0.714299	7.5
3	2	LLL	0.5	3	4	0.772089	7.5
3	2	LLL	0.5	3	5	0.770584	7.5
3	2	LLL	0.5	3	6	0.689286	7.5
3	2	LLL	0.5	3	7	0.733807	7.5
3	2	LLL	0.5	3	8	0.897432	7.5
3	2	LLL	0.5	3	9	0.866564	7.5
3	2	LLL	0.5	3	10	0.799955	7.5
3	2	LLL	1	1	2	0.659984	7.5
3	2	LLL	1	1	3	0.523568	7.5
3	2	LLL	1	1	4	0.476935	7.5
3	2	LLL	1	1	5	0.466727	7.5
3	2	LLL	1	1	6	0.327851	7.5
3	2	LLL	1	1	7	0.521228	7.5
3	2	LLL	1	1	8	0.588542	7.5
3	2	LLL	1	1	9	0.647582	7.5
3	2	LLL	1	1	10	0.53081	7.5
3	2	LLL	1	2	2	0.353038	7.5
3	2	LLL	1	2	3	0.13964	7.5
3	2	LLL	1	2	4	0.0739289	7.5
3	2	LLL	1	2	5	0.116534	7.5
3	2	LLL	1	2	6	0.0655813	7.5
3	2	LLL	1	2	7	0.137143	7.5
3	2	LLL	1	2	8	0.115126	7.5
3	2	LLL	1	2	9	0.217109	7.5
3	2	LLL	1	2	10	0.21856	7.5
3	2	LLL	1	3	2	0.346484	7.5
3	2	LLL	1	3	3	0.40776	7.5
3	2	LLL	1	3	4	0.419117	7.5
3	2	LLL	1	3	5	0.570366	7.5
3	2	LLL	1	3	6	0.340715	7.5
3	2	LLL	1	3	7	0.448588	7.5
3	2	LLL	1	3	8	0.613541	7.5
3	2	LLL	1	3	9	0.540314	7.5
3	2	LLL	1	3	10	0.726429	7.5
3	2	LLL	2	1	2	0.758372	7.5
3	2	LLL	2	1	3	0.528523	7.5
3	2	LLL	2	1	4	0.651017	7.5
3	2	LLL	2	1	5	0.609956	7.5
3	2	LLL	2	1	6	0.70693	7.5
3	2	LLL	2	1	7	0.719824	7.5
3	2	LLL	2	1	8	0.689686	7.5
3	2	LLL	2	1	9	0.63335	7.5
3	2	LLL	2	1	10	0.798665	7.5
3	2	LLL	2	2	2	0.639286	7.5
3	2	LLL	2	2	3	0.560696	7.5
3	2	LLL	2	2	4	0.310964	7.5
3	2	LLL	2	2	5	0.463582	7.5
3	2	LLL	2	2	6	0.593191	7.5
3	2	LLL	2	2	7	0.363282	7.5
3	2	LLL	2	2	8	0.488074	7.5
3	2	LLL	2	2	9	0.54366	7.5
3	2	LLL	2	2	10	0.496923	7.5
3	2	LLL	2	3	2	0.557341	7.5
3	2	LLL	2	3	3	0.442832	7.5
3	2	LLL	2	3	4	0.483218	7.5
3	2	LLL	2	3	5	0.429255	7.5
3	2	LLL	2	3	6	0.543916	7.5
3	2	LLL	2	3	7	0.424285	7.5
3	2	LLL	2	3	8	0.523292	7.5
3	2	LLL	2	3	9	0.533789	7.5
3	2	LLL	2	3	10	0.596155	7.5
3	2	LLL	5	1	2	0.542016	7.5
3	2	LLL	5	1	3	0.487892	7.5
3	2	LLL	5	1	4	0.568213	7.5
3	2	LLL	5	1	5	0.662168	7.5
3	2	LLL	5	1	6	0.609559	7.5
3	2	LLL	5	1	7	0.730958	7.5
3	2	LLL	5	1	8	0.763736	7.5
3	2	LLL	5	1	9	0.829836	7.5
3	2	LLL	5	1	10	0.839316	7.5
3	2	LLL	5	2	2	0.51129	7.5
3	2	LLL	5	2	3	0.313869	7.5
3	2	LLL	5	2	4	0.275884	7.5
3	2	LLL	5	2	5	0.343611	7.5
3	2	LLL	5	2	6	0.609617	7.5
3	2	LLL	5	2	7	0.321339	7.5
3	2	LLL	5	2	8	0.299712	7.5
3	2	LLL	5	2	9	1.04098	7.5
3	2	LLL	5	2	10	0.677262	7.5
3	2	LLL	5	3	2	0.520444	7.5
3	2	LLL	5	3	3	0.385668	7.5
3	2	LLL	5	3	4	0.421125	7.5
3	2	LLL	5	3	5	0.358864	7.5
3	2	LLL	5	3	6	0.592439	7.5
3	2	LLL	5	3	7	0.599372	7.5
3	2	LLL	5	3	8	0.516191	7.5
3	2	LLL	5	3	9	0.603364	7.5
3	2	LLL	5	3	10	0.988449	7.5
3	3	RUL	0.1	1	2	1.11004	3.8
3	3	RUL	0.1	1	3	0.894719	3.8
3	3	RUL	0.1	1	4	1.31919	3.8
3	3	RUL	0.1	1	5	1.06258	3.8
3	3	RUL	0.1	1	6	1.15095	3.8
3	3	RUL	0.1	1	7	1.27717	3.8
3	3	RUL	0.1	1	8	1.49177	3.8
3	3	RUL	0.1	1	9	1.5134	3.8
3	3	RUL	0.1	1	10	1.28267	3.8
3	3	RUL	0.2	1	2	0.469673	3.8
3	3	RUL	0.2	1	3	0.812028	3.8
3	3	RUL	0.2	1	4	0.645447	3.8
3	3	RUL	0.2	1	5	1.05684	3.8
3	3	RUL	0.2	1	6	0.770342	3.8
3	3	RUL	0.2	1	7	1.00378	3.8
3	3	RUL	0.2	1	8	0.656397	3.8
3	3	RUL	0.2	1	9	1.34131	3.8
3	3	RUL	0.2	1	10	0.834116	3.8
3	3	RUL	0.2	2	2	0.557627	3.8
3	3	RUL	0.2	2	3	0.859753	3.8
3	3	RUL	0.2	2	4	0.857577	3.8
3	3	RUL	0.2	2	5	0.905383	3.8
3	3	RUL	0.2	2	6	0.798907	3.8
3	3	RUL	0.2	2	7	0.90386	3.8
3	3	RUL	0.2	2	8	0.971297	3.8
3	3	RUL	0.2	2	9	0.970463	3.8
3	3	RUL	0.2	2	10	0.973746	3.8
3	3	RUL	0.2	3	2	0.81359	3.8
3	3	RUL	0.2	3	3	0.606007	3.8
3	3	RUL	0.2	3	4	0.735746	3.8
3	3	RUL	0.2	3	5	0.54821	3.8
3	3	RUL	0.2	3	6	0.713296	3.8
3	3	RUL	0.2	3	7	0.669591	3.8
3	3	RUL	0.2	3	8	0.767216	3.8
3	3	RUL	0.2	3	9	0.888169	3.8
3	3	RUL	0.2	3	10	0.680972	3.8
3	3	RUL	0.3	1	2	0.938656	3.8
3	3	RUL	0.3	1	3	0.94068	3.8
3	3	RUL	0.3	1	4	0.89627	3.8
3	3	RUL	0.3	1	5	0.81787	3.8
3	3	RUL	0.3	1	6	0.901692	3.8
3	3	RUL	0.3	1	7	0.836827	3.8
3	3	RUL	0.3	1	8	0.78506	3.8
3	3	RUL	0.3	1	9	0.867773	3.8
3	3	RUL	0.3	1	10	0.867634	3.8
3	3	RUL	0.3	2	2	1.00445	3.8
3	3	RUL	0.3	2	3	0.910718	3.8
3	3	RUL	0.3	2	4	0.89873	3.8
3	3	RUL	0.3	2	5	0.629862	3.8
3	3	RUL	0.3	2	6	0.882378	3.8
3	3	RUL	0.3	2	7	0.888121	3.8
3	3	RUL	0.3	2	8	0.797613	3.8
3	3	RUL	0.3	2	9	1.06001	3.8
3	3	RUL	0.3	2	10	0.834677	3.8
3	3	RUL	0.3	3	2	0.543027	3.8
3	3	RUL	0.3	3	3	0.527456	3.8
3	3	RUL	0.3	3	4	0.543868	3.8
3	3	RUL	0.3	3	5	0.515302	3.8
3	3	RUL	0.3	3	6	0.677486	3.8
3	3	RUL	0.3	3	7	0.67846	3.8
3	3	RUL	0.3	3	8	0.544609	3.8
3	3	RUL	0.3	3	9	1.02672	3.8
3	3	RUL	0.3	3	10	0.695881	3.8
3	3	RUL	0.5	1	2	0.769423	3.8
3	3	RUL	0.5	1	3	0.336341	3.8
3	3	RUL	0.5	1	4	0.39367	3.8
3	3	RUL	0.5	1	5	0.430097	3.8
3	3	RUL	0.5	1	6	0.659394	3.8
3	3	RUL	0.5	1	7	0.474644	3.8
3	3	RUL	0.5	1	8	0.63776	3.8
3	3	RUL	0.5	1	9	0.532908	3.8
3	3	RUL	0.5	1	10	0.399916	3.8
3	3	RUL	0.5	2	2	0.509076	3.8
3	3	RUL	0.5	2	3	0.500769	3.8
3	3	RUL	0.5	2	4	0.337681	3.8
3	3	RUL	0.5	2	5	0.373335	3.8
3	3	RUL	0.5	2	6	0.329044	3.8
3	3	RUL	0.5	2	7	0.363166	3.8
3	3	RUL	0.5	2	8	0.490178	3.8
3	3	RUL	0.5	2	9	0.472998	3.8
3	3	RUL	0.5	2	10	0.375444	3.8
3	3	RUL	0.5	3	2	0.627519	3.8
3	3	RUL	0.5	3	3	0.644898	3.8
3	3	RUL	0.5	3	4	0.564216	3.8
3	3	RUL	0.5	3	5	0.677128	3.8
3	3	RUL	0.5	3	6	0.472554	3.8
3	3	RUL	0.5	3	7	0.812107	3.8
3	3	RUL	0.5	3	8	0.62396	3.8
3	3	RUL	0.5	3	9	0.920072	3.8
3	3	RUL	0.5	3	10	0.757454	3.8
3	3	RUL	1	1	2	0.651868	3.8
3	3	RUL	1	1	3	0.570053	3.8
3	3	RUL	1	1	4	0.418026	3.8
3	3	RUL	1	1	5	0.475937	3.8
3	3	RUL	1	1	6	0.282722	3.8
3	3	RUL	1	1	7	0.24204	3.8
3	3	RUL	1	1	8	0.351777	3.8
3	3	RUL	1	1	9	0.316138	3.8
3	3	RUL	1	1	10	0.372104	3.8
3	3	RUL	1	2	2	0.387806	3.8
3	3	RUL	1	2	3	0.288976	3.8
3	3	RUL	1	2	4	0.340985	3.8
3	3	RUL	1	2	5	0.291701	3.8
3	3	RUL	1	2	6	0.316851	3.8
3	3	RUL	1	2	7	0.419855	3.8
3	3	RUL	1	2	8	0.482434	3.8
3	3	RUL	1	2	9	0.320064	3.8
3	3	RUL	1	2	10	0.327295	3.8
3	3	RUL	1	3	2	0.346303	3.8
3	3	RUL	1	3	3	0.227605	3.8
3	3	RUL	1	3	4	0.202181	3.8
3	3	RUL	1	3	5	0.16154	3.8
3	3	RUL	1	3	6	0.216507	3.8
3	3	RUL	1	3	7	0.268898	3.8
3	3	RUL	1	3	8	0.231402	3.8
3	3	RUL	1	3	9	0.28226	3.8
3	3	RUL	1	3	10	0.246961	3.8
3	3	RUL	2	1	2	0.394323	3.8
3	3	RUL	2	1	3	0.321941	3.8
3	3	RUL	2	1	4	0.456243	3.8
3	3	RUL	2	1	5	0.296378	3.8
3	3	RUL	2	1	6	0.279368	3.8
3	3	RUL	2	1	7	0.272752	3.8
3	3	RUL	2	1	8	0.351625	3.8
3	3	RUL	2	1	9	0.34822	3.8
3	3	RUL	2	1	10	0.359528	3.8
3	3	RUL	2	2	2	0.338429	3.8
3	3	RUL	2	2	3	0.345943	3.8
3	3	RUL	2	2	4	0.339204	3.8
3	3	RUL	2	2	5	0.359419	3.8
3	3	RUL	2	2	6	0.333407	3.8
3	3	RUL	2	2	7	0.342617	3.8
3	3	RUL	2	2	8	0.32637	3.8
3	3	RUL	2	2	9	0.339596	3.8
3	3	RUL	2	2	10	0.342423	3.8
3	3	RUL	2	3	2	0.44313	3.8
3	3	RUL	2	3	3	0.410879	3.8
3	3	RUL	2	3	4	0.4413	3.8
3	3	RUL	2	3	5	0.384351	3.8
3	3	RUL	2	3	6	0.404793	3.8
3	3	RUL	2	3	7	0.39414	3.8
3	3	RUL	2	3	8	0.384689	3.8
3	3	RUL	2	3	9	0.428871	3.8
3	3	RUL	2	3	10	0.403393	3.8
3	3	RUL	5	1	2	0.401836	3.8
3	3	RUL	5	1	3	0.390504	3.8
3	3	RUL	5	1	4	0.390472	3.8
3	3	RUL	5	1	5	0.414093	3.8
3	3	RUL	5	1	6	0.412062	3.8
3	3	RUL	5	1	7	0.4149	3.8
3	3	RUL	5	1	8	0.399811	3.8
3	3	RUL	5	1	9	0.395479	3.8
3	3	RUL	5	1	10	0.377835	3.8
3	3	RUL	5	2	2	0.305628	3.8
3	3	RUL	5	2	3	0.316187	3.8
3	3	RUL	5	2	4	0.342758	3.8
3	3	RUL	5	2	5	0.334966	3.8
3	3	RUL	5	2	6	0.327164	3.8
3	3	RUL	5	2	7	0.329329	3.8
3	3	RUL	5	2	8	0.337656	3.8
3	3	RUL	5	2	9	0.301467	3.8
3	3	RUL	5	2	10	0.322003	3.8
3	3	RUL	5	3	2	0.262131	3.8
3	3	RUL	5	3	3	0.285238	3.8
3	3	RUL	5	3	4	0.345133	3.8
3	3	RUL	5	3	5	0.30085	3.8
3	3	RUL	5	3	6	0.302387	3.8
3	3	RUL	5	3	7	0.308999	3.8
3	3	RUL	5	3	8	0.316853	3.8
3	3	RUL	5	3	9	0.308033	3.8
3	3	RUL	5	3	10	0.289503	3.8
3	4	LUL	0.1	1	2	1.17229	3.8
3	4	LUL	0.1	1	3	1.10395	3.8
3	4	LUL	0.1	1	4	1.72783	3.8
3	4	LUL	0.1	1	5	1.1834	3.8
3	4	LUL	0.1	1	6	1.5738	3.8
3	4	LUL	0.1	1	7	1.32523	3.8
3	4	LUL	0.1	1	8	1.52877	3.8
3	4	LUL	0.1	1	9	1.34607	3.8
3	4	LUL	0.1	1	10	1.71904	3.8
3	4	LUL	0.2	1	2	1.0012	3.8
3	4	LUL	0.2	1	3	1.26949	3.8
3	4	LUL	0.2	1	4	1.10273	3.8
3	4	LUL	0.2	1	5	1.09012	3.8
3	4	LUL	0.2	1	6	1.03395	3.8
3	4	LUL	0.2	1	7	0.796937	3.8
3	4	LUL	0.2	1	8	0.673295	3.8
3	4	LUL	0.2	1	9	1.15728	3.8
3	4	LUL	0.2	1	10	0.814078	3.8
3	4	LUL	0.2	2	2	0.737024	3.8
3	4	LUL	0.2	2	3	0.554203	3.8
3	4	LUL	0.2	2	4	0.438449	3.8
3	4	LUL	0.2	2	5	1.31514	3.8
3	4	LUL	0.2	2	6	0.535221	3.8
3	4	LUL	0.2	2	7	0.855537	3.8
3	4	LUL	0.2	2	8	0.749896	3.8
3	4	LUL	0.2	2	9	0.836221	3.8
3	4	LUL	0.2	2	10	0.555391	3.8
3	4	LUL	0.2	3	2	1.4271	3.8
3	4	LUL	0.2	3	3	0.750006	3.8
3	4	LUL	0.2	3	4	0.511899	3.8
3	4	LUL	0.2	3	5	0.644781	3.8
3	4	LUL	0.2	3	6	0.727663	3.8
3	4	LUL	0.2	3	7	1.03494	3.8
3	4	LUL	0.2	3	8	1.17639	3.8
3	4	LUL	0.2	3	9	0.548499	3.8
3	4	LUL	0.2	3	10	0.938563	3.8
3	4	LUL	0.3	1	2	1.23404	3.8
3	4	LUL	0.3	1	3	0.880299	3.8
3	4	LUL	0.3	1	4	0.773112	3.8
3	4	LUL	0.3	1	5	0.930482	3.8
3	4	LUL	0.3	1	6	1.0646	3.8
3	4	LUL	0.3	1	7	1.17693	3.8
3	4	LUL	0.3	1	8	1.17209	3.8
3	4	LUL	0.3	1	9	0.923757	3.8
3	4	LUL	0.3	1	10	0.894807	3.8
3	4	LUL	0.3	2	2	1.35061	3.8
3	4	LUL	0.3	2	3	1.31381	3.8
3	4	LUL	0.3	2	4	1.05833	3.8
3	4	LUL	0.3	2	5	0.935141	3.8
3	4	LUL	0.3	2	6	1.02002	3.8
3	4	LUL	0.3	2	7	1.09031	3.8
3	4	LUL	0.3	2	8	1.42569	3.8
3	4	LUL	0.3	2	9	1.2209	3.8
3	4	LUL	0.3	2	10	1.29963	3.8
3	4	LUL	0.3	3	2	1.62006	3.8
3	4	LUL	0.3	3	3	0.76733	3.8
3	4	LUL	0.3	3	4	0.992924	3.8
3	4	LUL	0.3	3	5	0.600274	3.8
3	4	LUL	0.3	3	6	0.806222	3.8
3	4	LUL	0.3	3	7	0.75712	3.8
3	4	LUL	0.3	3	8	0.706637	3.8
3	4	LUL	0.3	3	9	0.951915	3.8
3	4	LUL	0.3	3	10	0.627821	3.8
3	4	LUL	0.5	1	2	0.716426	3.8
3	4	LUL	0.5	1	3	0.764496	3.8
3	4	LUL	0.5	1	4	0.709422	3.8
3	4	LUL	0.5	1	5	0.659167	3.8
3	4	LUL	0.5	1	6	0.422042	3.8
3	4	LUL	0.5	1	7	0.292015	3.8
3	4	LUL	0.5	1	8	0.394641	3.8
3	4	LUL	0.5	1	9	0.679478	3.8
3	4	LUL	0.5	1	10	0.283873	3.8
3	4	LUL	0.5	2	2	0.568768	3.8
3	4	LUL	0.5	2	3	0.7136	3.8
3	4	LUL	0.5	2	4	0.861807	3.8
3	4	LUL	0.5	2	5	0.395856	3.8
3	4	LUL	0.5	2	6	0.267169	3.8
3	4	LUL	0.5	2	7	0.533709	3.8
3	4	LUL	0.5	2	8	0.382219	3.8
3	4	LUL	0.5	2	9	0.81272	3.8
3	4	LUL	0.5	2	10	0.655161	3.8
3	4	LUL	0.5	3	2	1.64228	3.8
3	4	LUL	0.5	3	3	0.284995	3.8
3	4	LUL	0.5	3	4	0.58759	3.8
3	4	LUL	0.5	3	5	1.07664	3.8
3	4	LUL	0.5	3	6	0.716471	3.8
3	4	LUL	0.5	3	7	1.56516	3.8
3	4	LUL	0.5	3	8	1.03744	3.8
3	4	LUL	0.5	3	9	0.873414	3.8
3	4	LUL	0.5	3	10	1.09434	3.8
3	4	LUL	1	1	2	0.585826	3.8
3	4	LUL	1	1	3	0.616743	3.8
3	4	LUL	1	1	4	0.715484	3.8
3	4	LUL	1	1	5	0.592983	3.8
3	4	LUL	1	1	6	0.494771	3.8
3	4	LUL	1	1	7	0.598017	3.8
3	4	LUL	1	1	8	0.78671	3.8
3	4	LUL	1	1	9	0.726565	3.8
3	4	LUL	1	1	10	0.644873	3.8
3	4	LUL	1	2	2	0.349075	3.8
3	4	LUL	1	2	3	0.334067	3.8
3	4	LUL	1	2	4	0.488691	3.8
3	4	LUL	1	2	5	0.536562	3.8
3	4	LUL	1	2	6	0.554983	3.8
3	4	LUL	1	2	7	0.602533	3.8
3	4	LUL	1	2	8	0.687431	3.8
3	4	LUL	1	2	9	0.700249	3.8
3	4	LUL	1	2	10	0.771163	3.8
3	4	LUL	1	3	2	1.25559	3.8
3	4	LUL	1	3	3	0.960778	3.8
3	4	LUL	1	3	4	1.08423	3.8
3	4	LUL	1	3	5	1.01982	3.8
3	4	LUL	1	3	6	0.971971	3.8
3	4	LUL	1	3	7	1.00912	3.8
3	4	LUL	1	3	8	1.10367	3.8
3	4	LUL	1	3	9	1.43056	3.8
3	4	LUL	1	3	10	1.56829	3.8
3	4	LUL	2	1	2	0.965972	3.8
[truncated: 12,365 more rows]

## Sheet: Columns
Column name	Meaning
Subject	Subject identifier.
Limb_ID	Numeric code identifying each limb (RLL = 1, LLL = 2, RUL = 3, LUL = 4).
Limb	Text label identifying each limb (RLL = right lower limb; LLL = left lower limb; RUL = right upper limb; LUL = left upper limb).
Frequency_Hz	Stimulation frequency in hertz (0.1, 0.2, 0.3, 0.5, 1, 2, or 5 Hz).
Train	Train (repetition) number. Ranges from 1 to 3, except at 0.1 Hz, where only one train was delivered.
Stimulus	Stimulus number within a train (2–10). The first stimulus is not included because its AUC is used for normalization (its AUC is always 1).
Norm_AUC	Area under the curve (AUC) normalized to the AUC of the first stimulus within the same train.
Current	Stimulation current, in milliamperes (mA).
